# Supplementary material for: Modeling of Arylamide Helix Mimetics in the p53 Peptide Binding Site of hDM2 Suggests Parallel and Anti-Parallel Conformations Are Both Stable
Source: PLoS One. 2012 Aug 20;7(8):e43253. doi: 10.1371/journal.pone.0043253 (PMC3423354; doi:10.1371/journal.pone.0043253)
Supplement: File S1 — Arylamide Conformations Zip. A zip file containing PDB coordinates of the hDM2 structure 1T4F used for docking and simulation, the docked arylamide conformations, and Gromacs .itp files containing the arylamide bonded and non-bonded parameters used for molecular dynamics simulations is available. (ZIP) [file pone.0043253.s002.zip]

Archive with 29 entries (19 files):
- arylamide confs/conf1/oligo_GMX.itp
- arylamide confs/conf1/oligo.pdb
- arylamide confs/conf2/oligo.pdb
- arylamide confs/conf2/oligo_GMX.itp
- arylamide confs/conf3/oligo.pdb
- arylamide confs/conf3/oligo_GMX.itp
- arylamide confs/conf4/oligo.pdb
- arylamide confs/conf4/oligo_GMX.itp
- arylamide confs/conf7/oligo.pdb
- arylamide confs/conf7/oligo_GMX.itp
- arylamide confs/conf8/oligo.pdb
- arylamide confs/conf8/oligo_GMX.itp
- arylamide confs/conf9/oligo.pdb
- arylamide confs/conf9/oligo_GMX.itp
- arylamide confs/conf10/oligo_GMX.itp
- arylamide confs/conf10/oligo.pdb
- arylamide confs/conf11/oligo.pdb
- arylamide confs/conf11/oligo_GMX.itp
- arylamide confs/1T4F-chainM-aligned_truncated.pdb
- arylamide confs/conf1/
- arylamide confs/conf2/
- arylamide confs/conf3/
- arylamide confs/conf4/
- arylamide confs/conf7/
- arylamide confs/conf8/
- arylamide confs/conf9/
- arylamide confs/conf10/
- arylamide confs/conf11/
- arylamide confs/
