# Supplementary material for: Modeling of Arylamide Helix Mimetics in the p53 Peptide Binding Site of hDM2 Suggests Parallel and Anti-Parallel Conformations Are Both Stable
Source: PLoS One. 2012 Aug 20;7(8):e43253. doi: 10.1371/journal.pone.0043253 (PMC3423354; doi:10.1371/journal.pone.0043253)
Supplement: File S1 — Arylamide Conformations Zip. A zip file containing PDB coordinates of the hDM2 structure 1T4F used for docking and simulation, the docked arylamide conformations, and Gromacs .itp files containing the arylamide bonded and non-bonded parameters used for molecular dynamics simulations is available. (ZIP) [file pone.0043253.s002.zip › arylamide confs/conf1/oligo.pdb]

REMARK   4 XXXX COMPLIES WITH FORMAT V. 2.0
ATOM      1  C10 <0> d          12.127  21.198  16.263  0.00  0.00      adt_ C  
ATOM      2  C16 <0> d          11.648  19.902  16.066  0.00  0.00      adt_ C  
ATOM      3  C20 <0> d          12.749  21.324  13.933  0.00  0.00      adt_ C  
ATOM      4  C25 <0> d          12.678  21.908  15.197  0.00  0.00      adt_ C  
ATOM      5  C30 <0> d          11.720  19.318  14.802  0.00  0.00      adt_ C  
ATOM      6  C33 <0> d          12.271  20.029  13.734  0.00  0.00      adt_ C  
ATOM      7  N2  <0> d          11.236  18.021  14.619  0.00  0.00      adt_ N  
ATOM      8  C35 <0> d          10.653  17.162  15.571  0.00  0.00      adt_ C  
ATOM      9  O1  <0> d          10.485  17.460  16.752  0.00  0.00      adt_ O  
ATOM     10  H35 <0> d          11.315  17.644  13.668  0.00  0.00      adt_ H  
ATOM     11  C36 <0> d          13.177  23.259  15.403  0.00  0.00      adt_ C  
ATOM     12  O2  <0> d          12.675  24.017  16.246  0.00  0.00      adt_ O  
ATOM     13  N3  <0> d          14.280  23.613  14.612  0.00  0.00      adt_ N  
ATOM     14  H36 <0> d          14.600  22.904  13.956  0.00  0.00      adt_ H  
ATOM     15  C31 <0> d          15.007  24.830  14.607  0.00  0.00      adt_ C  
ATOM     16  C34 <0> d          16.088  25.011  13.744  0.00  0.00      adt_ C  
ATOM     17  C17 <0> d          14.631  25.853  15.477  0.00  0.00      adt_ C  
ATOM     18  C21 <0> d          16.793  26.213  13.750  0.00  0.00      adt_ C  
ATOM     19  C26 <0> d          16.417  27.237  14.621  0.00  0.00      adt_ C  
ATOM     20  C11 <0> d          15.337  27.057  15.484  0.00  0.00      adt_ C  
ATOM     21  O7  <0> d          16.470  24.023  12.885  0.00  0.00      adt_ O  
ATOM     22  C42 <0> d          15.959  24.087  11.555  0.00  0.00      adt_ C  
ATOM     23  C39 <0> d          15.098  22.861  11.291  0.00  0.00      adt_ C  
ATOM     24  C38 <0> d          17.118  24.188  10.577  0.00  0.00      adt_ C  
ATOM     25  C37 <0> d          17.152  28.492  14.628  0.00  0.00      adt_ C  
ATOM     26  O3  <0> d          16.647  29.618  14.686  0.00  0.00      adt_ O  
ATOM     27  O4  <0> d          18.499  28.306  14.564  0.00  0.00      adt_ O  
ATOM     28  H37 <0> d          19.005  29.147  14.569  0.00  0.00      adt_ H  
ATOM     29  O6  <0> d          12.349  19.474  12.485  0.00  0.00      adt_ O  
ATOM     30  C41 <0> d          11.801  20.230  11.412  0.00  0.00      adt_ C  
ATOM     31  C28 <0> d          11.947  19.465  10.140  0.00  0.00      adt_ C  
ATOM     32  C14 <0> d          12.560  20.057   9.040  0.00  0.00      adt_ C  
ATOM     33  C8  <0> d          12.696  19.343   7.849  0.00  0.00      adt_ C  
ATOM     34  C22 <0> d          12.221  18.026   7.744  0.00  0.00      adt_ C  
ATOM     35  C6  <0> d          12.350  17.293   6.553  0.00  0.00      adt_ C  
ATOM     36  C23 <0> d          11.597  17.424   8.863  0.00  0.00      adt_ C  
ATOM     37  C2  <0> d          11.870  15.985   6.468  0.00  0.00      adt_ C  
ATOM     38  C3  <0> d          11.258  15.393   7.568  0.00  0.00      adt_ C  
ATOM     39  C7  <0> d          11.120  16.107   8.759  0.00  0.00      adt_ C  
ATOM     40  C18 <0> d          11.468  18.158  10.054  0.00  0.00      adt_ C  
ATOM     41  C24 <0> d          10.281  15.830  15.064  0.00  0.00      adt_ C  
ATOM     42  C19 <0> d           9.380  15.713  14.006  0.00  0.00      adt_ C  
ATOM     43  C32 <0> d           9.029  14.451  13.526  0.00  0.00      adt_ C  
ATOM     44  C29 <0> d           9.580  13.306  14.105  0.00  0.00      adt_ C  
ATOM     45  C15 <0> d          10.481  13.424  15.162  0.00  0.00      adt_ C  
ATOM     46  C9  <0> d          10.831  14.686  15.642  0.00  0.00      adt_ C  
ATOM     47  O5  <0> d           8.147  14.357  12.492  0.00  0.00      adt_ O  
ATOM     48  C40 <0> d           8.675  14.506  11.175  0.00  0.00      adt_ C  
ATOM     49  C27 <0> d           7.893  15.561  10.450  0.00  0.00      adt_ C  
ATOM     50  C12 <0> d           7.620  15.416   9.090  0.00  0.00      adt_ C  
ATOM     51  C4  <0> d           6.893  16.396   8.416  0.00  0.00      adt_ C  
ATOM     52  C1  <0> d           6.439  17.524   9.101  0.00  0.00      adt_ C  
ATOM     53  C5  <0> d           6.713  17.669  10.461  0.00  0.00      adt_ C  
ATOM     54  C13 <0> d           7.440  16.689  11.135  0.00  0.00      adt_ C  
ATOM     55  N1  <0> d           9.235  12.024  13.626  0.00  0.00      adt_ N  
ATOM     56  H33 <0> d           8.595  11.945  12.864  0.00  0.00      adt_ H  
ATOM     57  H34 <0> d           9.563  11.217  14.117  0.00  0.00      adt_ H  
TER      58      <0> d     
