# Supplementary material for: Modeling of Arylamide Helix Mimetics in the p53 Peptide Binding Site of hDM2 Suggests Parallel and Anti-Parallel Conformations Are Both Stable
Source: PLoS One. 2012 Aug 20;7(8):e43253. doi: 10.1371/journal.pone.0043253 (PMC3423354; doi:10.1371/journal.pone.0043253)
Supplement: File S1 — Arylamide Conformations Zip. A zip file containing PDB coordinates of the hDM2 structure 1T4F used for docking and simulation, the docked arylamide conformations, and Gromacs .itp files containing the arylamide bonded and non-bonded parameters used for molecular dynamics simulations is available. (ZIP) [file pone.0043253.s002.zip › arylamide confs/conf2/oligo.pdb]

REMARK   4 XXXX COMPLIES WITH FORMAT V. 2.0
ATOM      1  C10 <0> d          16.205  17.577   7.366  0.00  0.00      adt_ C  
ATOM      2  C16 <0> d          15.428  16.420   7.413  0.00  0.00      adt_ C  
ATOM      3  C20 <0> d          14.606  18.710   8.778  0.00  0.00      adt_ C  
ATOM      4  C25 <0> d          15.794  18.722   8.049  0.00  0.00      adt_ C  
ATOM      5  C30 <0> d          14.239  16.408   8.142  0.00  0.00      adt_ C  
ATOM      6  C33 <0> d          13.828  17.553   8.825  0.00  0.00      adt_ C  
ATOM      7  N2  <0> d          13.472  15.241   8.180  0.00  0.00      adt_ N  
ATOM      8  C35 <0> d          13.728  14.004   7.558  0.00  0.00      adt_ C  
ATOM      9  O1  <0> d          14.717  13.777   6.863  0.00  0.00      adt_ O  
ATOM     10  H35 <0> d          12.608  15.293   8.732  0.00  0.00      adt_ H  
ATOM     11  C36 <0> d          16.606  19.928   8.000  0.00  0.00      adt_ C  
ATOM     12  O2  <0> d          17.675  19.969   7.375  0.00  0.00      adt_ O  
ATOM     13  N3  <0> d          16.067  21.035   8.675  0.00  0.00      adt_ N  
ATOM     14  H36 <0> d          15.183  20.875   9.151  0.00  0.00      adt_ H  
ATOM     15  C31 <0> d          16.595  22.347   8.778  0.00  0.00      adt_ C  
ATOM     16  C34 <0> d          15.918  23.332   9.497  0.00  0.00      adt_ C  
ATOM     17  C17 <0> d          17.804  22.647   8.151  0.00  0.00      adt_ C  
ATOM     18  C21 <0> d          16.450  24.618   9.590  0.00  0.00      adt_ C  
ATOM     19  C26 <0> d          17.660  24.918   8.963  0.00  0.00      adt_ C  
ATOM     20  C11 <0> d          18.337  23.934   8.244  0.00  0.00      adt_ C  
ATOM     21  O7  <0> d          14.736  23.058  10.117  0.00  0.00      adt_ O  
ATOM     22  C42 <0> d          13.543  23.440   9.435  0.00  0.00      adt_ C  
ATOM     23  C39 <0> d          12.737  24.378  10.321  0.00  0.00      adt_ C  
ATOM     24  C38 <0> d          12.756  22.192   9.067  0.00  0.00      adt_ C  
ATOM     25  C37 <0> d          18.215  26.259   9.060  0.00  0.00      adt_ C  
ATOM     26  O3  <0> d          19.344  26.595   8.687  0.00  0.00      adt_ O  
ATOM     27  O4  <0> d          17.344  27.143   9.618  0.00  0.00      adt_ O  
ATOM     28  H37 <0> d          17.708  28.053   9.687  0.00  0.00      adt_ H  
ATOM     29  O6  <0> d          12.665  17.562   9.548  0.00  0.00      adt_ O  
ATOM     30  C41 <0> d          11.684  18.522   9.174  0.00  0.00      adt_ C  
ATOM     31  C28 <0> d          10.342  17.871   9.138  0.00  0.00      adt_ C  
ATOM     32  C14 <0> d          10.220  16.553   8.709  0.00  0.00      adt_ C  
ATOM     33  C8  <0> d           8.965  15.944   8.674  0.00  0.00      adt_ C  
ATOM     34  C22 <0> d           7.816  16.647   9.069  0.00  0.00      adt_ C  
ATOM     35  C6  <0> d           6.545  16.050   9.040  0.00  0.00      adt_ C  
ATOM     36  C23 <0> d           7.940  17.988   9.505  0.00  0.00      adt_ C  
ATOM     37  C2  <0> d           5.414  16.764   9.435  0.00  0.00      adt_ C  
ATOM     38  C3  <0> d           5.536  18.082   9.865  0.00  0.00      adt_ C  
ATOM     39  C7  <0> d           6.790  18.692   9.900  0.00  0.00      adt_ C  
ATOM     40  C18 <0> d           9.211  18.585   9.534  0.00  0.00      adt_ C  
ATOM     41  C24 <0> d          12.692  12.977   7.762  0.00  0.00      adt_ C  
ATOM     42  C19 <0> d          11.640  13.214   8.646  0.00  0.00      adt_ C  
ATOM     43  C32 <0> d          10.658  12.242   8.837  0.00  0.00      adt_ C  
ATOM     44  C29 <0> d          10.729  11.032   8.143  0.00  0.00      adt_ C  
ATOM     45  C15 <0> d          11.782  10.797   7.260  0.00  0.00      adt_ C  
ATOM     46  C9  <0> d          12.764  11.769   7.069  0.00  0.00      adt_ C  
ATOM     47  O5  <0> d           9.638  12.491   9.704  0.00  0.00      adt_ O  
ATOM     48  C40 <0> d           9.991  12.984  10.995  0.00  0.00      adt_ C  
ATOM     49  C27 <0> d           8.785  13.613  11.627  0.00  0.00      adt_ C  
ATOM     50  C12 <0> d           8.824  14.949  12.027  0.00  0.00      adt_ C  
ATOM     51  C4  <0> d           7.703  15.534  12.614  0.00  0.00      adt_ C  
ATOM     52  C1  <0> d           6.542  14.784  12.803  0.00  0.00      adt_ C  
ATOM     53  C5  <0> d           6.504  13.448  12.403  0.00  0.00      adt_ C  
ATOM     54  C13 <0> d           7.625  12.863  11.817  0.00  0.00      adt_ C  
ATOM     55  N1  <0> d           9.741  10.041   8.326  0.00  0.00      adt_ N  
ATOM     56  H33 <0> d           9.326   9.614   7.523  0.00  0.00      adt_ H  
ATOM     57  H34 <0> d           9.407   9.850   9.248  0.00  0.00      adt_ H  
TER      58      <0> d     
