# Supplementary material for: Modeling of Arylamide Helix Mimetics in the p53 Peptide Binding Site of hDM2 Suggests Parallel and Anti-Parallel Conformations Are Both Stable
Source: PLoS One. 2012 Aug 20;7(8):e43253. doi: 10.1371/journal.pone.0043253 (PMC3423354; doi:10.1371/journal.pone.0043253)
Supplement: File S1 — Arylamide Conformations Zip. A zip file containing PDB coordinates of the hDM2 structure 1T4F used for docking and simulation, the docked arylamide conformations, and Gromacs .itp files containing the arylamide bonded and non-bonded parameters used for molecular dynamics simulations is available. (ZIP) [file pone.0043253.s002.zip › arylamide confs/conf3/oligo.pdb]

REMARK   4 XXXX COMPLIES WITH FORMAT V. 2.0
ATOM      1  C10 <0> d          12.605  20.609  14.225  0.00  0.00      adt_ C  
ATOM      2  C16 <0> d          12.047  19.356  13.969  0.00  0.00      adt_ C  
ATOM      3  C20 <0> d          13.176  20.833  11.889  0.00  0.00      adt_ C  
ATOM      4  C25 <0> d          13.169  21.347  13.185  0.00  0.00      adt_ C  
ATOM      5  C30 <0> d          12.054  18.842  12.673  0.00  0.00      adt_ C  
ATOM      6  C33 <0> d          12.618  19.581  11.632  0.00  0.00      adt_ C  
ATOM      7  N2  <0> d          11.490  17.587  12.431  0.00  0.00      adt_ N  
ATOM      8  C35 <0> d          10.882  16.709  13.349  0.00  0.00      adt_ C  
ATOM      9  O1  <0> d          10.761  16.948  14.549  0.00  0.00      adt_ O  
ATOM     10  H35 <0> d          11.525  17.261  11.459  0.00  0.00      adt_ H  
ATOM     11  C36 <0> d          13.751  22.653  13.452  0.00  0.00      adt_ C  
ATOM     12  O2  <0> d          14.414  23.258  12.598  0.00  0.00      adt_ O  
ATOM     13  N3  <0> d          13.469  23.180  14.722  0.00  0.00      adt_ N  
ATOM     14  H36 <0> d          12.915  22.587  15.334  0.00  0.00      adt_ H  
ATOM     15  C31 <0> d          13.857  24.433  15.262  0.00  0.00      adt_ C  
ATOM     16  C34 <0> d          13.484  24.796  16.556  0.00  0.00      adt_ C  
ATOM     17  C17 <0> d          14.618  25.305  14.485  0.00  0.00      adt_ C  
ATOM     18  C21 <0> d          13.873  26.031  17.074  0.00  0.00      adt_ C  
ATOM     19  C26 <0> d          14.635  26.904  16.296  0.00  0.00      adt_ C  
ATOM     20  C11 <0> d          15.008  26.541  15.002  0.00  0.00      adt_ C  
ATOM     21  O7  <0> d          12.741  23.957  17.332  0.00  0.00      adt_ O  
ATOM     22  C42 <0> d          13.437  23.201  18.321  0.00  0.00      adt_ C  
ATOM     23  C39 <0> d          13.474  21.740  17.900  0.00  0.00      adt_ C  
ATOM     24  C38 <0> d          12.754  23.387  19.666  0.00  0.00      adt_ C  
ATOM     25  C37 <0> d          15.041  28.192  16.836  0.00  0.00      adt_ C  
ATOM     26  O3  <0> d          14.552  29.283  16.528  0.00  0.00      adt_ O  
ATOM     27  O4  <0> d          16.046  28.080  17.747  0.00  0.00      adt_ O  
ATOM     28  H37 <0> d          16.327  28.945  18.119  0.00  0.00      adt_ H  
ATOM     29  O6  <0> d          12.633  19.095  10.351  0.00  0.00      adt_ O  
ATOM     30  C41 <0> d          11.909  19.834   9.376  0.00  0.00      adt_ C  
ATOM     31  C28 <0> d          10.521  19.297   9.277  0.00  0.00      adt_ C  
ATOM     32  C14 <0> d           9.448  20.169   9.118  0.00  0.00      adt_ C  
ATOM     33  C8  <0> d           8.149  19.668   9.027  0.00  0.00      adt_ C  
ATOM     34  C22 <0> d           7.908  18.286   9.091  0.00  0.00      adt_ C  
ATOM     35  C6  <0> d           6.607  17.764   9.001  0.00  0.00      adt_ C  
ATOM     36  C23 <0> d           8.999  17.399   9.252  0.00  0.00      adt_ C  
ATOM     37  C2  <0> d           6.386  16.388   9.068  0.00  0.00      adt_ C  
ATOM     38  C3  <0> d           7.459  15.517   9.226  0.00  0.00      adt_ C  
ATOM     39  C7  <0> d           8.758  16.017   9.318  0.00  0.00      adt_ C  
ATOM     40  C18 <0> d          10.300  17.921   9.343  0.00  0.00      adt_ C  
ATOM     41  C24 <0> d          10.421  15.431  12.780  0.00  0.00      adt_ C  
ATOM     42  C19 <0> d          11.177  14.793  11.797  0.00  0.00      adt_ C  
ATOM     43  C32 <0> d          10.741  13.582  11.259  0.00  0.00      adt_ C  
ATOM     44  C29 <0> d           9.549  13.010  11.704  0.00  0.00      adt_ C  
ATOM     45  C15 <0> d           8.794  13.648  12.687  0.00  0.00      adt_ C  
ATOM     46  C9  <0> d           9.230  14.859  13.225  0.00  0.00      adt_ C  
ATOM     47  O5  <0> d          11.493  12.975  10.299  0.00  0.00      adt_ O  
ATOM     48  C40 <0> d          12.760  13.558  10.003  0.00  0.00      adt_ C  
ATOM     49  C27 <0> d          12.591  14.565   8.903  0.00  0.00      adt_ C  
ATOM     50  C12 <0> d          11.610  14.376   7.930  0.00  0.00      adt_ C  
ATOM     51  C4  <0> d          11.452  15.312   6.908  0.00  0.00      adt_ C  
ATOM     52  C1  <0> d          12.276  16.436   6.858  0.00  0.00      adt_ C  
ATOM     53  C5  <0> d          13.258  16.624   7.830  0.00  0.00      adt_ C  
ATOM     54  C13 <0> d          13.416  15.688   8.852  0.00  0.00      adt_ C  
ATOM     55  N1  <0> d           9.097  11.784  11.170  0.00  0.00      adt_ N  
ATOM     56  H33 <0> d           8.345  11.305  11.620  0.00  0.00      adt_ H  
ATOM     57  H34 <0> d           9.597  11.371  10.410  0.00  0.00      adt_ H  
TER      58      <0> d     
