# Supplementary material for: Modeling of Arylamide Helix Mimetics in the p53 Peptide Binding Site of hDM2 Suggests Parallel and Anti-Parallel Conformations Are Both Stable
Source: PLoS One. 2012 Aug 20;7(8):e43253. doi: 10.1371/journal.pone.0043253 (PMC3423354; doi:10.1371/journal.pone.0043253)
Supplement: File S1 — Arylamide Conformations Zip. A zip file containing PDB coordinates of the hDM2 structure 1T4F used for docking and simulation, the docked arylamide conformations, and Gromacs .itp files containing the arylamide bonded and non-bonded parameters used for molecular dynamics simulations is available. (ZIP) [file pone.0043253.s002.zip › arylamide confs/conf4/oligo.pdb]

REMARK   4 XXXX COMPLIES WITH FORMAT V. 2.0
ATOM      1  C10 <0> d          16.286  15.542   5.954  0.00  0.00      adt_ C  
ATOM      2  C16 <0> d          16.825  16.805   5.705  0.00  0.00      adt_ C  
ATOM      3  C20 <0> d          14.784  16.503   7.583  0.00  0.00      adt_ C  
ATOM      4  C25 <0> d          15.266  15.391   6.893  0.00  0.00      adt_ C  
ATOM      5  C30 <0> d          16.343  17.916   6.396  0.00  0.00      adt_ C  
ATOM      6  C33 <0> d          15.322  17.766   7.335  0.00  0.00      adt_ C  
ATOM      7  N2  <0> d          16.892  19.174   6.135  0.00  0.00      adt_ N  
ATOM      8  C35 <0> d          17.917  19.512   5.231  0.00  0.00      adt_ C  
ATOM      9  O1  <0> d          18.494  18.698   4.513  0.00  0.00      adt_ O  
ATOM     10  H35 <0> d          16.497  19.954   6.673  0.00  0.00      adt_ H  
ATOM     11  C36 <0> d          14.704  14.075   7.151  0.00  0.00      adt_ C  
ATOM     12  O2  <0> d          15.277  13.039   6.783  0.00  0.00      adt_ O  
ATOM     13  N3  <0> d          13.502  14.073   7.874  0.00  0.00      adt_ N  
ATOM     14  H36 <0> d          13.131  14.988   8.119  0.00  0.00      adt_ H  
ATOM     15  C31 <0> d          12.737  12.961   8.310  0.00  0.00      adt_ C  
ATOM     16  C34 <0> d          11.554  13.147   9.025  0.00  0.00      adt_ C  
ATOM     17  C17 <0> d          13.178  11.671   8.015  0.00  0.00      adt_ C  
ATOM     18  C21 <0> d          10.812  12.044   9.446  0.00  0.00      adt_ C  
ATOM     19  C26 <0> d          11.254  10.753   9.151  0.00  0.00      adt_ C  
ATOM     20  C11 <0> d          12.437  10.567   8.436  0.00  0.00      adt_ C  
ATOM     21  O7  <0> d          11.105  14.399   9.323  0.00  0.00      adt_ O  
ATOM     22  C42 <0> d          10.231  15.015   8.379  0.00  0.00      adt_ C  
ATOM     23  C39 <0> d          10.891  16.271   7.831  0.00  0.00      adt_ C  
ATOM     24  C38 <0> d           8.902  15.321   9.052  0.00  0.00      adt_ C  
ATOM     25  C37 <0> d          10.480   9.603   9.590  0.00  0.00      adt_ C  
ATOM     26  O3  <0> d          10.500   8.484   9.066  0.00  0.00      adt_ O  
ATOM     27  O4  <0> d           9.704   9.880  10.673  0.00  0.00      adt_ O  
ATOM     28  H37 <0> d           9.179   9.109  10.979  0.00  0.00      adt_ H  
ATOM     29  O6  <0> d          14.833  18.845   8.022  0.00  0.00      adt_ O  
ATOM     30  C41 <0> d          13.850  18.580   9.015  0.00  0.00      adt_ C  
ATOM     31  C28 <0> d          13.031  19.806   9.241  0.00  0.00      adt_ C  
ATOM     32  C14 <0> d          13.656  21.024   9.489  0.00  0.00      adt_ C  
ATOM     33  C8  <0> d          12.892  22.171   9.702  0.00  0.00      adt_ C  
ATOM     34  C22 <0> d          11.489  22.114   9.668  0.00  0.00      adt_ C  
ATOM     35  C6  <0> d          10.703  23.259   9.880  0.00  0.00      adt_ C  
ATOM     36  C23 <0> d          10.852  20.875   9.416  0.00  0.00      adt_ C  
ATOM     37  C2  <0> d           9.311  23.183   9.845  0.00  0.00      adt_ C  
ATOM     38  C3  <0> d           8.685  21.965   9.596  0.00  0.00      adt_ C  
ATOM     39  C7  <0> d           9.449  20.817   9.384  0.00  0.00      adt_ C  
ATOM     40  C18 <0> d          11.638  19.730   9.204  0.00  0.00      adt_ C  
ATOM     41  C24 <0> d          18.298  20.935   5.223  0.00  0.00      adt_ C  
ATOM     42  C19 <0> d          18.554  21.594   6.425  0.00  0.00      adt_ C  
ATOM     43  C32 <0> d          18.917  22.941   6.418  0.00  0.00      adt_ C  
ATOM     44  C29 <0> d          19.024  23.628   5.207  0.00  0.00      adt_ C  
ATOM     45  C15 <0> d          18.769  22.967   4.006  0.00  0.00      adt_ C  
ATOM     46  C9  <0> d          18.406  21.621   4.014  0.00  0.00      adt_ C  
ATOM     47  O5  <0> d          19.162  23.568   7.602  0.00  0.00      adt_ O  
ATOM     48  C40 <0> d          18.050  23.768   8.472  0.00  0.00      adt_ C  
ATOM     49  C27 <0> d          17.777  25.239   8.588  0.00  0.00      adt_ C  
ATOM     50  C12 <0> d          16.762  25.822   7.831  0.00  0.00      adt_ C  
ATOM     51  C4  <0> d          16.507  27.189   7.940  0.00  0.00      adt_ C  
ATOM     52  C1  <0> d          17.270  27.974   8.806  0.00  0.00      adt_ C  
ATOM     53  C5  <0> d          18.286  27.390   9.562  0.00  0.00      adt_ C  
ATOM     54  C13 <0> d          18.540  26.024   9.453  0.00  0.00      adt_ C  
ATOM     55  N1  <0> d          19.393  24.990   5.185  0.00  0.00      adt_ N  
ATOM     56  H33 <0> d          19.529  25.471   6.051  0.00  0.00      adt_ H  
ATOM     57  H34 <0> d          19.420  25.473   4.311  0.00  0.00      adt_ H  
TER      58      <0> d     
