# Supplementary material for: Modeling of Arylamide Helix Mimetics in the p53 Peptide Binding Site of hDM2 Suggests Parallel and Anti-Parallel Conformations Are Both Stable
Source: PLoS One. 2012 Aug 20;7(8):e43253. doi: 10.1371/journal.pone.0043253 (PMC3423354; doi:10.1371/journal.pone.0043253)
Supplement: File S1 — Arylamide Conformations Zip. A zip file containing PDB coordinates of the hDM2 structure 1T4F used for docking and simulation, the docked arylamide conformations, and Gromacs .itp files containing the arylamide bonded and non-bonded parameters used for molecular dynamics simulations is available. (ZIP) [file pone.0043253.s002.zip › arylamide confs/conf7/oligo.pdb]

REMARK   4 XXXX COMPLIES WITH FORMAT V. 2.0
ATOM      1  C10 <0> d          15.149  14.253   6.868  0.00  0.00      adt_ C  
ATOM      2  C16 <0> d          14.318  13.336   7.513  0.00  0.00      adt_ C  
ATOM      3  C20 <0> d          13.728  16.061   7.605  0.00  0.00      adt_ C  
ATOM      4  C25 <0> d          14.853  15.615   6.914  0.00  0.00      adt_ C  
ATOM      5  C30 <0> d          13.192  13.782   8.204  0.00  0.00      adt_ C  
ATOM      6  C33 <0> d          12.896  15.145   8.250  0.00  0.00      adt_ C  
ATOM      7  N2  <0> d          12.370  12.852   8.845  0.00  0.00      adt_ N  
ATOM      8  C35 <0> d          12.512  11.453   8.904  0.00  0.00      adt_ C  
ATOM      9  O1  <0> d          13.429  10.833   8.369  0.00  0.00      adt_ O  
ATOM     10  H35 <0> d          11.557  13.240   9.337  0.00  0.00      adt_ H  
ATOM     11  C36 <0> d          15.720  16.570   6.242  0.00  0.00      adt_ C  
ATOM     12  O2  <0> d          16.140  16.373   5.093  0.00  0.00      adt_ O  
ATOM     13  N3  <0> d          16.004  17.733   6.975  0.00  0.00      adt_ N  
ATOM     14  H36 <0> d          15.601  17.778   7.908  0.00  0.00      adt_ H  
ATOM     15  C31 <0> d          16.779  18.854   6.583  0.00  0.00      adt_ C  
ATOM     16  C34 <0> d          16.958  19.933   7.449  0.00  0.00      adt_ C  
ATOM     17  C17 <0> d          17.365  18.871   5.318  0.00  0.00      adt_ C  
ATOM     18  C21 <0> d          17.723  21.029   7.050  0.00  0.00      adt_ C  
ATOM     19  C26 <0> d          18.310  21.045   5.784  0.00  0.00      adt_ C  
ATOM     20  C11 <0> d          18.131  19.966   4.918  0.00  0.00      adt_ C  
ATOM     21  O7  <0> d          16.394  19.936   8.690  0.00  0.00      adt_ O  
ATOM     22  C42 <0> d          15.205  20.706   8.859  0.00  0.00      adt_ C  
ATOM     23  C39 <0> d          15.328  21.547  10.120  0.00  0.00      adt_ C  
ATOM     24  C38 <0> d          14.007  19.770   8.917  0.00  0.00      adt_ C  
ATOM     25  C37 <0> d          19.108  22.187   5.368  0.00  0.00      adt_ C  
ATOM     26  O3  <0> d          18.691  23.156   4.725  0.00  0.00      adt_ O  
ATOM     27  O4  <0> d          20.405  22.089   5.768  0.00  0.00      adt_ O  
ATOM     28  H37 <0> d          20.953  22.856   5.493  0.00  0.00      adt_ H  
ATOM     29  O6  <0> d          11.796  15.604   8.924  0.00  0.00      adt_ O  
ATOM     30  C41 <0> d          10.601  15.764   8.168  0.00  0.00      adt_ C  
ATOM     31  C28 <0> d           9.595  16.504   8.982  0.00  0.00      adt_ C  
ATOM     32  C14 <0> d           9.910  16.910  10.276  0.00  0.00      adt_ C  
ATOM     33  C8  <0> d           8.969  17.601  11.039  0.00  0.00      adt_ C  
ATOM     34  C22 <0> d           7.699  17.896  10.517  0.00  0.00      adt_ C  
ATOM     35  C6  <0> d           6.739  18.591  11.271  0.00  0.00      adt_ C  
ATOM     36  C23 <0> d           7.378  17.483   9.202  0.00  0.00      adt_ C  
ATOM     37  C2  <0> d           5.482  18.873  10.737  0.00  0.00      adt_ C  
ATOM     38  C3  <0> d           5.167  18.468   9.443  0.00  0.00      adt_ C  
ATOM     39  C7  <0> d           6.108  17.776   8.679  0.00  0.00      adt_ C  
ATOM     40  C18 <0> d           8.338  16.788   8.448  0.00  0.00      adt_ C  
ATOM     41  C24 <0> d          11.443  10.747   9.632  0.00  0.00      adt_ C  
ATOM     42  C19 <0> d          10.704  11.417  10.607  0.00  0.00      adt_ C  
ATOM     43  C32 <0> d           9.691  10.749  11.295  0.00  0.00      adt_ C  
ATOM     44  C29 <0> d           9.417   9.411  11.007  0.00  0.00      adt_ C  
ATOM     45  C15 <0> d          10.155   8.743  10.032  0.00  0.00      adt_ C  
ATOM     46  C9  <0> d          11.169   9.411   9.344  0.00  0.00      adt_ C  
ATOM     47  O5  <0> d           8.981  11.420  12.244  0.00  0.00      adt_ O  
ATOM     48  C40 <0> d           9.132  12.838  12.285  0.00  0.00      adt_ C  
ATOM     49  C27 <0> d           7.825  13.459  12.683  0.00  0.00      adt_ C  
ATOM     50  C12 <0> d           7.200  14.371  11.834  0.00  0.00      adt_ C  
ATOM     51  C4  <0> d           5.985  14.948  12.202  0.00  0.00      adt_ C  
ATOM     52  C1  <0> d           5.395  14.614  13.422  0.00  0.00      adt_ C  
ATOM     53  C5  <0> d           6.022  13.702  14.271  0.00  0.00      adt_ C  
ATOM     54  C13 <0> d           7.236  13.125  13.902  0.00  0.00      adt_ C  
ATOM     55  N1  <0> d           8.393   8.724  11.694  0.00  0.00      adt_ N  
ATOM     56  H33 <0> d           7.467   8.731  11.319  0.00  0.00      adt_ H  
ATOM     57  H34 <0> d           8.589   8.325  12.588  0.00  0.00      adt_ H  
TER      58      <0> d     
