# Supplementary material for: Modeling of Arylamide Helix Mimetics in the p53 Peptide Binding Site of hDM2 Suggests Parallel and Anti-Parallel Conformations Are Both Stable
Source: PLoS One. 2012 Aug 20;7(8):e43253. doi: 10.1371/journal.pone.0043253 (PMC3423354; doi:10.1371/journal.pone.0043253)
Supplement: File S1 — Arylamide Conformations Zip. A zip file containing PDB coordinates of the hDM2 structure 1T4F used for docking and simulation, the docked arylamide conformations, and Gromacs .itp files containing the arylamide bonded and non-bonded parameters used for molecular dynamics simulations is available. (ZIP) [file pone.0043253.s002.zip › arylamide confs/conf8/oligo.pdb]

REMARK   4 XXXX COMPLIES WITH FORMAT V. 2.0
ATOM      1  C10 <0> d          11.643  19.383  15.790  0.00  0.00      adt_ C  
ATOM      2  C16 <0> d          11.363  18.125  15.256  0.00  0.00      adt_ C  
ATOM      3  C20 <0> d          12.240  20.185  13.592  0.00  0.00      adt_ C  
ATOM      4  C25 <0> d          12.081  20.413  14.958  0.00  0.00      adt_ C  
ATOM      5  C30 <0> d          11.523  17.897  13.889  0.00  0.00      adt_ C  
ATOM      6  C33 <0> d          11.961  18.928  13.056  0.00  0.00      adt_ C  
ATOM      7  N2  <0> d          11.238  16.633  13.369  0.00  0.00      adt_ N  
ATOM      8  C35 <0> d          10.790  15.486  14.051  0.00  0.00      adt_ C  
ATOM      9  O1  <0> d          10.579  15.446  15.262  0.00  0.00      adt_ O  
ATOM     10  H35 <0> d          11.374  16.526  12.357  0.00  0.00      adt_ H  
ATOM     11  C36 <0> d          12.372  21.725  15.515  0.00  0.00      adt_ C  
ATOM     12  O2  <0> d          11.917  22.082  16.611  0.00  0.00      adt_ O  
ATOM     13  N3  <0> d          13.228  22.523  14.742  0.00  0.00      adt_ N  
ATOM     14  H36 <0> d          13.534  22.118  13.861  0.00  0.00      adt_ H  
ATOM     15  C31 <0> d          13.722  23.820  15.030  0.00  0.00      adt_ C  
ATOM     16  C34 <0> d          14.573  24.472  14.137  0.00  0.00      adt_ C  
ATOM     17  C17 <0> d          13.349  24.445  16.220  0.00  0.00      adt_ C  
ATOM     18  C21 <0> d          15.051  25.748  14.434  0.00  0.00      adt_ C  
ATOM     19  C26 <0> d          14.678  26.373  15.624  0.00  0.00      adt_ C  
ATOM     20  C11 <0> d          13.827  25.722  16.517  0.00  0.00      adt_ C  
ATOM     21  O7  <0> d          14.949  23.880  12.969  0.00  0.00      adt_ O  
ATOM     22  C42 <0> d          16.319  23.501  12.846  0.00  0.00      adt_ C  
ATOM     23  C39 <0> d          16.839  23.938  11.485  0.00  0.00      adt_ C  
ATOM     24  C38 <0> d          16.442  21.998  13.045  0.00  0.00      adt_ C  
ATOM     25  C37 <0> d          15.176  27.704  15.934  0.00  0.00      adt_ C  
ATOM     26  O3  <0> d          16.195  27.954  16.586  0.00  0.00      adt_ O  
ATOM     27  O4  <0> d          14.388  28.687  15.418  0.00  0.00      adt_ O  
ATOM     28  H37 <0> d          14.716  29.590  15.620  0.00  0.00      adt_ H  
ATOM     29  O6  <0> d          12.122  18.726  11.711  0.00  0.00      adt_ O  
ATOM     30  C41 <0> d          11.601  19.727  10.846  0.00  0.00      adt_ C  
ATOM     31  C28 <0> d          10.274  19.289  10.324  0.00  0.00      adt_ C  
ATOM     32  C14 <0> d           9.714  19.930   9.223  0.00  0.00      adt_ C  
ATOM     33  C8  <0> d           8.472  19.523   8.735  0.00  0.00      adt_ C  
ATOM     34  C22 <0> d           7.773  18.468   9.344  0.00  0.00      adt_ C  
ATOM     35  C6  <0> d           6.522  18.046   8.866  0.00  0.00      adt_ C  
ATOM     36  C23 <0> d           8.342  17.817  10.464  0.00  0.00      adt_ C  
ATOM     37  C2  <0> d           5.842  16.996   9.484  0.00  0.00      adt_ C  
ATOM     38  C3  <0> d           6.402  16.355  10.585  0.00  0.00      adt_ C  
ATOM     39  C7  <0> d           7.643  16.761  11.074  0.00  0.00      adt_ C  
ATOM     40  C18 <0> d           9.594  18.239  10.942  0.00  0.00      adt_ C  
ATOM     41  C24 <0> d          10.622  14.286  13.213  0.00  0.00      adt_ C  
ATOM     42  C19 <0> d          10.540  14.411  11.826  0.00  0.00      adt_ C  
ATOM     43  C32 <0> d          10.383  13.275  11.032  0.00  0.00      adt_ C  
ATOM     44  C29 <0> d          10.307  12.014  11.626  0.00  0.00      adt_ C  
ATOM     45  C15 <0> d          10.389  11.890  13.012  0.00  0.00      adt_ C  
ATOM     46  C9  <0> d          10.547  13.027  13.806  0.00  0.00      adt_ C  
ATOM     47  O5  <0> d          10.305  13.417   9.680  0.00  0.00      adt_ O  
ATOM     48  C40 <0> d           9.782  14.649   9.187  0.00  0.00      adt_ C  
ATOM     49  C27 <0> d          10.892  15.432   8.550  0.00  0.00      adt_ C  
ATOM     50  C12 <0> d          11.890  15.998   9.342  0.00  0.00      adt_ C  
ATOM     51  C4  <0> d          12.923  16.725   8.750  0.00  0.00      adt_ C  
ATOM     52  C1  <0> d          12.956  16.888   7.365  0.00  0.00      adt_ C  
ATOM     53  C5  <0> d          11.957  16.322   6.573  0.00  0.00      adt_ C  
ATOM     54  C13 <0> d          10.925  15.595   7.165  0.00  0.00      adt_ C  
ATOM     55  N1  <0> d          10.150  10.856  10.834  0.00  0.00      adt_ N  
ATOM     56  H33 <0> d          10.045  10.953   9.846  0.00  0.00      adt_ H  
ATOM     57  H34 <0> d          10.053   9.968  11.283  0.00  0.00      adt_ H  
TER      58      <0> d     
