# Supplementary material for: Modeling of Arylamide Helix Mimetics in the p53 Peptide Binding Site of hDM2 Suggests Parallel and Anti-Parallel Conformations Are Both Stable
Source: PLoS One. 2012 Aug 20;7(8):e43253. doi: 10.1371/journal.pone.0043253 (PMC3423354; doi:10.1371/journal.pone.0043253)
Supplement: File S1 — Arylamide Conformations Zip. A zip file containing PDB coordinates of the hDM2 structure 1T4F used for docking and simulation, the docked arylamide conformations, and Gromacs .itp files containing the arylamide bonded and non-bonded parameters used for molecular dynamics simulations is available. (ZIP) [file pone.0043253.s002.zip › arylamide confs/conf8/oligo_GMX.itp]

; oligo_GMX.itp created by acpypi (Rev: 244) on Mon Jul  6 12:08:37 2009

[ atomtypes ]
;name   bond_type     mass     charge   ptype   sigma         epsilon       Amb
 ca       ca          0.00000  0.00000   A     3.39967e-01   3.59824e-01 ; 1.91  0.0860
 n        n           0.00000  0.00000   A     3.25000e-01   7.11280e-01 ; 1.82  0.1700
 c        c           0.00000  0.00000   A     3.39967e-01   3.59824e-01 ; 1.91  0.0860
 o        o           0.00000  0.00000   A     2.95992e-01   8.78640e-01 ; 1.66  0.2100
 hn       hn          0.00000  0.00000   A     1.06908e-01   6.56888e-02 ; 0.60  0.0157
 os       os          0.00000  0.00000   A     3.00001e-01   7.11280e-01 ; 1.68  0.1700
 c3       c3          0.00000  0.00000   A     3.39967e-01   4.57730e-01 ; 1.91  0.1094
 oh       oh          0.00000  0.00000   A     3.06647e-01   8.80314e-01 ; 1.72  0.2104
 ho       ho          0.00000  0.00000   A     0.00000e+00   0.00000e+00 ; 0.00  0.0000
 nh       nh          0.00000  0.00000   A     3.25000e-01   7.11280e-01 ; 1.82  0.1700
 ha       ha          0.00000  0.00000   A     2.59964e-01   6.27600e-02 ; 1.46  0.0150
 h1       h1          0.00000  0.00000   A     2.47135e-01   6.56888e-02 ; 1.39  0.0157
 hc       hc          0.00000  0.00000   A     2.64953e-01   6.56888e-02 ; 1.49  0.0157

[ moleculetype ]
;name            nrexcl
 oligo            3

[ atoms ]
;   nr  type  resi  res  atom  cgnr     charge      mass       ; qtot   bond_type
     1   ca     1   <0>   C10    1     -0.06850     12.01000 ; qtot -0.068
     2   ca     1   <0>   C16    2     -0.15300     12.01000 ; qtot -0.221
     3   ca     1   <0>   C20    3     -0.12670     12.01000 ; qtot -0.348
     4   ca     1   <0>   C25    4     -0.15950     12.01000 ; qtot -0.508
     5   ca     1   <0>   C30    5      0.08700     12.01000 ; qtot -0.421
     6   ca     1   <0>   C33    6      0.05100     12.01000 ; qtot -0.370
     7    n     1   <0>    N2    7     -0.46520     14.01000 ; qtot -0.835
     8    c     1   <0>   C35    8      0.68840     12.01000 ; qtot -0.147
     9    o     1   <0>    O1    9     -0.59400     16.00000 ; qtot -0.741
    10   hn     1   <0>   H35   10      0.33900      1.00800 ; qtot -0.402
    11    c     1   <0>   C36   11      0.68830     12.01000 ; qtot 0.287
    12    o     1   <0>    O2   12     -0.57560     16.00000 ; qtot -0.289
    13    n     1   <0>    N3   13     -0.46500     14.01000 ; qtot -0.754
    14   hn     1   <0>   H36   14      0.33660      1.00800 ; qtot -0.417
    15   ca     1   <0>   C31   15      0.10790     12.01000 ; qtot -0.309
    16   ca     1   <0>   C34   16      0.01660     12.01000 ; qtot -0.293
    17   ca     1   <0>   C17   17     -0.17550     12.01000 ; qtot -0.468
    18   ca     1   <0>   C21   18     -0.06470     12.01000 ; qtot -0.533
    19   ca     1   <0>   C26   19     -0.16310     12.01000 ; qtot -0.696
    20   ca     1   <0>   C11   20     -0.04890     12.01000 ; qtot -0.745
    21   os     1   <0>    O7   21     -0.35420     16.00000 ; qtot -1.099
    22   c3     1   <0>   C42   22      0.13690     12.01000 ; qtot -0.962
    23   c3     1   <0>   C39   23     -0.09610     12.01000 ; qtot -1.058
    24   c3     1   <0>   C38   24     -0.12690     12.01000 ; qtot -1.185
    25    c     1   <0>   C37   25      0.65650     12.01000 ; qtot -0.529
    26    o     1   <0>    O3   26     -0.55650     16.00000 ; qtot -1.085
    27   oh     1   <0>    O4   27     -0.61180     16.00000 ; qtot -1.697
    28   ho     1   <0>   H37   28      0.44520      1.00800 ; qtot -1.252
    29   os     1   <0>    O6   29     -0.34400     16.00000 ; qtot -1.596
    30   c3     1   <0>   C41   30      0.17990     12.01000 ; qtot -1.416
    31   ca     1   <0>   C28   31     -0.12430     12.01000 ; qtot -1.540
    32   ca     1   <0>   C14   32     -0.12940     12.01000 ; qtot -1.670
    33   ca     1   <0>    C8   33     -0.11100     12.01000 ; qtot -1.781
    34   ca     1   <0>   C22   34     -0.03640     12.01000 ; qtot -1.817
    35   ca     1   <0>    C6   35     -0.11940     12.01000 ; qtot -1.936
    36   ca     1   <0>   C23   36     -0.03610     12.01000 ; qtot -1.972
    37   ca     1   <0>    C2   37     -0.12310     12.01000 ; qtot -2.096
    38   ca     1   <0>    C3   38     -0.12560     12.01000 ; qtot -2.221
    39   ca     1   <0>    C7   39     -0.11470     12.01000 ; qtot -2.336
    40   ca     1   <0>   C18   40     -0.09770     12.01000 ; qtot -2.434
    41   ca     1   <0>   C24   41     -0.17270     12.01000 ; qtot -2.606
    42   ca     1   <0>   C19   42     -0.12470     12.01000 ; qtot -2.731
    43   ca     1   <0>   C32   43      0.04780     12.01000 ; qtot -2.683
    44   ca     1   <0>   C29   44      0.16340     12.01000 ; qtot -2.520
    45   ca     1   <0>   C15   45     -0.19190     12.01000 ; qtot -2.712
    46   ca     1   <0>    C9   46     -0.05640     12.01000 ; qtot -2.768
    47   os     1   <0>    O5   47     -0.34020     16.00000 ; qtot -3.108
    48   c3     1   <0>   C40   48      0.17690     12.01000 ; qtot -2.931
    49   ca     1   <0>   C27   49     -0.13210     12.01000 ; qtot -3.063
    50   ca     1   <0>   C12   50     -0.10400     12.01000 ; qtot -3.167
    51   ca     1   <0>    C4   51     -0.12970     12.01000 ; qtot -3.297
    52   ca     1   <0>    C1   52     -0.12350     12.01000 ; qtot -3.421
    53   ca     1   <0>    C5   53     -0.13330     12.01000 ; qtot -3.554
    54   ca     1   <0>   C13   54     -0.12230     12.01000 ; qtot -3.676
    55   nh     1   <0>    N1   55     -0.81480     14.01000 ; qtot -4.491
    56   hn     1   <0>   H33   56      0.41210      1.00800 ; qtot -4.079
    57   hn     1   <0>   H34   57      0.39950      1.00800 ; qtot -3.680
    58   ha     1   <0>   H58   58      0.15850      1.00800 ; qtot -3.521
    59   ha     1   <0>   H59   59      0.18330      1.00800 ; qtot -3.338
    60   ha     1   <0>   H60   60      0.14630      1.00800 ; qtot -3.191
    61   ha     1   <0>   H61   61      0.18380      1.00800 ; qtot -3.008
    62   ha     1   <0>   H62   62      0.16260      1.00800 ; qtot -2.845
    63   ha     1   <0>   H63   63      0.16150      1.00800 ; qtot -2.684
    64   h1     1   <0>   H64   64      0.05080      1.00800 ; qtot -2.633
    65   hc     1   <0>   H65   65      0.04620      1.00800 ; qtot -2.587
    66   hc     1   <0>   H66   66      0.05120      1.00800 ; qtot -2.535
    67   hc     1   <0>   H67   67      0.04600      1.00800 ; qtot -2.489
    68   hc     1   <0>   H68   68      0.04300      1.00800 ; qtot -2.446
    69   hc     1   <0>   H69   69      0.04930      1.00800 ; qtot -2.397
    70   hc     1   <0>   H70   70      0.04910      1.00800 ; qtot -2.348
    71   h1     1   <0>   H71   71      0.05030      1.00800 ; qtot -2.298
    72   h1     1   <0>   H72   72      0.08120      1.00800 ; qtot -2.216
    73   ha     1   <0>   H73   73      0.13050      1.00800 ; qtot -2.086
    74   ha     1   <0>   H74   74      0.13530      1.00800 ; qtot -1.951
    75   ha     1   <0>   H75   75      0.13350      1.00800 ; qtot -1.817
    76   ha     1   <0>   H76   76      0.13390      1.00800 ; qtot -1.683
    77   ha     1   <0>   H77   77      0.13520      1.00800 ; qtot -1.548
    78   ha     1   <0>   H78   78      0.13950      1.00800 ; qtot -1.409
    79   ha     1   <0>   H79   79      0.14400      1.00800 ; qtot -1.265
    80   ha     1   <0>   H80   80      0.14760      1.00800 ; qtot -1.117
    81   ha     1   <0>   H81   81      0.14240      1.00800 ; qtot -0.975
    82   ha     1   <0>   H82   82      0.15770      1.00800 ; qtot -0.817
    83   h1     1   <0>   H83   83      0.07880      1.00800 ; qtot -0.738
    84   h1     1   <0>   H84   84      0.05440      1.00800 ; qtot -0.684
    85   ha     1   <0>   H85   85      0.14920      1.00800 ; qtot -0.534
    86   ha     1   <0>   H86   86      0.13550      1.00800 ; qtot -0.399
    87   ha     1   <0>   H87   87      0.13210      1.00800 ; qtot -0.267
    88   ha     1   <0>   H88   88      0.13120      1.00800 ; qtot -0.136
    89   ha     1   <0>   H89   89      0.13560      1.00800 ; qtot -0.000

[ bonds ]
;   ai     aj funct   r             k
     1      2   1    1.3870e-01    4.0033e+05 ;    C10 - C16   
     1      4   1    1.3870e-01    4.0033e+05 ;    C10 - C25   
     1     58   1    1.0870e-01    2.8811e+05 ;    C10 - H58   
     2      5   1    1.3870e-01    4.0033e+05 ;    C16 - C30   
     2     59   1    1.0870e-01    2.8811e+05 ;    C16 - H59   
     3      4   1    1.3870e-01    4.0033e+05 ;    C20 - C25   
     3      6   1    1.3870e-01    4.0033e+05 ;    C20 - C33   
     3     60   1    1.0870e-01    2.8811e+05 ;    C20 - H60   
     4     11   1    1.4870e-01    2.9263e+05 ;    C25 - C36   
     5      6   1    1.3870e-01    4.0033e+05 ;    C30 - C33   
     5      7   1    1.4220e-01    3.1154e+05 ;    C30 - N2    
     6     29   1    1.3730e-01    3.1162e+05 ;    C33 - O6    
     7      8   1    1.3450e-01    4.0016e+05 ;     N2 - C35   
     7     10   1    1.0090e-01    3.4326e+05 ;     N2 - H35   
     8      9   1    1.2140e-01    5.4225e+05 ;    C35 - O1    
     8     41   1    1.4870e-01    2.9263e+05 ;    C35 - C24   
    11     12   1    1.2140e-01    5.4225e+05 ;    C36 - O2    
    11     13   1    1.3450e-01    4.0016e+05 ;    C36 - N3    
    13     14   1    1.0090e-01    3.4326e+05 ;     N3 - H36   
    13     15   1    1.4220e-01    3.1154e+05 ;     N3 - C31   
    15     16   1    1.3870e-01    4.0033e+05 ;    C31 - C34   
    15     17   1    1.3870e-01    4.0033e+05 ;    C31 - C17   
    16     18   1    1.3870e-01    4.0033e+05 ;    C34 - C21   
    16     21   1    1.3730e-01    3.1162e+05 ;    C34 - O7    
    17     20   1    1.3870e-01    4.0033e+05 ;    C17 - C11   
    17     61   1    1.0870e-01    2.8811e+05 ;    C17 - H61   
    18     19   1    1.3870e-01    4.0033e+05 ;    C21 - C26   
    18     62   1    1.0870e-01    2.8811e+05 ;    C21 - H62   
    19     20   1    1.3870e-01    4.0033e+05 ;    C26 - C11   
    19     25   1    1.4870e-01    2.9263e+05 ;    C26 - C37   
    20     63   1    1.0870e-01    2.8811e+05 ;    C11 - H63   
    21     22   1    1.4390e-01    2.5230e+05 ;     O7 - C42   
    22     23   1    1.5350e-01    2.5363e+05 ;    C42 - C39   
    22     24   1    1.5350e-01    2.5363e+05 ;    C42 - C38   
    22     64   1    1.0930e-01    2.8108e+05 ;    C42 - H64   
    23     65   1    1.0920e-01    2.8225e+05 ;    C39 - H65   
    23     66   1    1.0920e-01    2.8225e+05 ;    C39 - H66   
    23     67   1    1.0920e-01    2.8225e+05 ;    C39 - H67   
    24     68   1    1.0920e-01    2.8225e+05 ;    C38 - H68   
    24     69   1    1.0920e-01    2.8225e+05 ;    C38 - H69   
    24     70   1    1.0920e-01    2.8225e+05 ;    C38 - H70   
    25     26   1    1.2140e-01    5.4225e+05 ;    C37 - O3    
    25     27   1    1.3060e-01    3.9028e+05 ;    C37 - O4    
    27     28   1    9.7400e-02    3.0928e+05 ;     O4 - H37   
    29     30   1    1.4390e-01    2.5230e+05 ;     O6 - C41   
    30     31   1    1.5130e-01    2.7070e+05 ;    C41 - C28   
    30     71   1    1.0930e-01    2.8108e+05 ;    C41 - H71   
    30     72   1    1.0930e-01    2.8108e+05 ;    C41 - H72   
    31     32   1    1.3870e-01    4.0033e+05 ;    C28 - C14   
    31     40   1    1.3870e-01    4.0033e+05 ;    C28 - C18   
    32     33   1    1.3870e-01    4.0033e+05 ;    C14 - C8    
    32     73   1    1.0870e-01    2.8811e+05 ;    C14 - H73   
    33     34   1    1.3870e-01    4.0033e+05 ;     C8 - C22   
    33     74   1    1.0870e-01    2.8811e+05 ;     C8 - H74   
    34     35   1    1.3870e-01    4.0033e+05 ;    C22 - C6    
    34     36   1    1.3870e-01    4.0033e+05 ;    C22 - C23   
    35     37   1    1.3870e-01    4.0033e+05 ;     C6 - C2    
    35     75   1    1.0870e-01    2.8811e+05 ;     C6 - H75   
    36     39   1    1.3870e-01    4.0033e+05 ;    C23 - C7    
    36     40   1    1.3870e-01    4.0033e+05 ;    C23 - C18   
    37     38   1    1.3870e-01    4.0033e+05 ;     C2 - C3    
    37     76   1    1.0870e-01    2.8811e+05 ;     C2 - H76   
    38     39   1    1.3870e-01    4.0033e+05 ;     C3 - C7    
    38     77   1    1.0870e-01    2.8811e+05 ;     C3 - H77   
    39     78   1    1.0870e-01    2.8811e+05 ;     C7 - H78   
    40     79   1    1.0870e-01    2.8811e+05 ;    C18 - H79   
    41     42   1    1.3870e-01    4.0033e+05 ;    C24 - C19   
    41     46   1    1.3870e-01    4.0033e+05 ;    C24 - C9    
    42     43   1    1.3870e-01    4.0033e+05 ;    C19 - C32   
    42     80   1    1.0870e-01    2.8811e+05 ;    C19 - H80   
    43     44   1    1.3870e-01    4.0033e+05 ;    C32 - C29   
    43     47   1    1.3730e-01    3.1162e+05 ;    C32 - O5    
    44     45   1    1.3870e-01    4.0033e+05 ;    C29 - C15   
    44     55   1    1.3640e-01    3.7572e+05 ;    C29 - N1    
    45     46   1    1.3870e-01    4.0033e+05 ;    C15 - C9    
    45     81   1    1.0870e-01    2.8811e+05 ;    C15 - H81   
    46     82   1    1.0870e-01    2.8811e+05 ;     C9 - H82   
    47     48   1    1.4390e-01    2.5230e+05 ;     O5 - C40   
    48     49   1    1.5130e-01    2.7070e+05 ;    C40 - C27   
    48     83   1    1.0930e-01    2.8108e+05 ;    C40 - H83   
    48     84   1    1.0930e-01    2.8108e+05 ;    C40 - H84   
    49     50   1    1.3870e-01    4.0033e+05 ;    C27 - C12   
    49     54   1    1.3870e-01    4.0033e+05 ;    C27 - C13   
    50     51   1    1.3870e-01    4.0033e+05 ;    C12 - C4    
    50     85   1    1.0870e-01    2.8811e+05 ;    C12 - H85   
    51     52   1    1.3870e-01    4.0033e+05 ;     C4 - C1    
    51     86   1    1.0870e-01    2.8811e+05 ;     C4 - H86   
    52     53   1    1.3870e-01    4.0033e+05 ;     C1 - C5    
    52     87   1    1.0870e-01    2.8811e+05 ;     C1 - H87   
    53     54   1    1.3870e-01    4.0033e+05 ;     C5 - C13   
    53     88   1    1.0870e-01    2.8811e+05 ;     C5 - H88   
    54     89   1    1.0870e-01    2.8811e+05 ;    C13 - H89   
    55     56   1    1.0140e-01    3.3572e+05 ;     N1 - H33   
    55     57   1    1.0140e-01    3.3572e+05 ;     N1 - H34   

[ pairs ]
;   ai     aj    funct
     1      6      1 ;    C10 - C33   
     1      7      1 ;    C10 - N2    
     1     12      1 ;    C10 - O2    
     1     13      1 ;    C10 - N3    
     1     60      1 ;    C10 - H60   
     2      3      1 ;    C16 - C20   
     2      8      1 ;    C16 - C35   
     2     10      1 ;    C16 - H35   
     2     11      1 ;    C16 - C36   
     2     29      1 ;    C16 - O6    
     3     12      1 ;    C20 - O2    
     3     13      1 ;    C20 - N3    
     3     30      1 ;    C20 - C41   
     4      5      1 ;    C25 - C30   
     4     14      1 ;    C25 - H36   
     4     15      1 ;    C25 - C31   
     4     29      1 ;    C25 - O6    
     4     59      1 ;    C25 - H59   
     5      9      1 ;    C30 - O1    
     5     30      1 ;    C30 - C41   
     5     41      1 ;    C30 - C24   
     6      8      1 ;    C33 - C35   
     6     10      1 ;    C33 - H35   
     6     11      1 ;    C33 - C36   
     6     31      1 ;    C33 - C28   
     6     71      1 ;    C33 - H71   
     6     72      1 ;    C33 - H72   
     7      3      1 ;     N2 - C20   
     7     29      1 ;     N2 - O6    
     7     42      1 ;     N2 - C19   
     7     46      1 ;     N2 - C9    
     8     43      1 ;    C35 - C32   
     8     45      1 ;    C35 - C15   
     8     80      1 ;    C35 - H80   
     8     82      1 ;    C35 - H82   
     9     42      1 ;     O1 - C19   
     9     46      1 ;     O1 - C9    
    10      9      1 ;    H35 - O1    
    10     41      1 ;    H35 - C24   
    11     16      1 ;    C36 - C34   
    11     17      1 ;    C36 - C17   
    12     14      1 ;     O2 - H36   
    12     15      1 ;     O2 - C31   
    13     18      1 ;     N3 - C21   
    13     20      1 ;     N3 - C11   
    13     21      1 ;     N3 - O7    
    13     61      1 ;     N3 - H61   
    14     16      1 ;    H36 - C34   
    14     17      1 ;    H36 - C17   
    15     19      1 ;    C31 - C26   
    15     22      1 ;    C31 - C42   
    15     62      1 ;    C31 - H62   
    15     63      1 ;    C31 - H63   
    16     20      1 ;    C34 - C11   
    16     23      1 ;    C34 - C39   
    16     24      1 ;    C34 - C38   
    16     25      1 ;    C34 - C37   
    16     61      1 ;    C34 - H61   
    16     64      1 ;    C34 - H64   
    17     18      1 ;    C17 - C21   
    17     21      1 ;    C17 - O7    
    18     22      1 ;    C21 - C42   
    18     26      1 ;    C21 - O3    
    18     27      1 ;    C21 - O4    
    18     63      1 ;    C21 - H63   
    19     28      1 ;    C26 - H37   
    20     26      1 ;    C11 - O3    
    20     27      1 ;    C11 - O4    
    21     19      1 ;     O7 - C26   
    21     62      1 ;     O7 - H62   
    21     65      1 ;     O7 - H65   
    21     66      1 ;     O7 - H66   
    21     67      1 ;     O7 - H67   
    21     68      1 ;     O7 - H68   
    21     69      1 ;     O7 - H69   
    21     70      1 ;     O7 - H70   
    23     68      1 ;    C39 - H68   
    23     69      1 ;    C39 - H69   
    23     70      1 ;    C39 - H70   
    24     65      1 ;    C38 - H65   
    24     66      1 ;    C38 - H66   
    24     67      1 ;    C38 - H67   
    25     17      1 ;    C37 - C17   
    25     63      1 ;    C37 - H63   
    26     28      1 ;     O3 - H37   
    29     32      1 ;     O6 - C14   
    29     40      1 ;     O6 - C18   
    30     33      1 ;    C41 - C8    
    30     36      1 ;    C41 - C23   
    30     73      1 ;    C41 - H73   
    30     79      1 ;    C41 - H79   
    31     34      1 ;    C28 - C22   
    31     74      1 ;    C28 - H74   
    32     35      1 ;    C14 - C6    
    32     36      1 ;    C14 - C23   
    32     79      1 ;    C14 - H79   
    33     37      1 ;     C8 - C2    
    33     39      1 ;     C8 - C7    
    33     75      1 ;     C8 - H75   
    34     38      1 ;    C22 - C3    
    34     76      1 ;    C22 - H76   
    34     78      1 ;    C22 - H78   
    34     79      1 ;    C22 - H79   
    35     39      1 ;     C6 - C7    
    35     40      1 ;     C6 - C18   
    35     77      1 ;     C6 - H77   
    36     37      1 ;    C23 - C2    
    36     75      1 ;    C23 - H75   
    37     78      1 ;     C2 - H78   
    39     31      1 ;     C7 - C28   
    39     79      1 ;     C7 - H79   
    40     33      1 ;    C18 - C8    
    40     38      1 ;    C18 - C3    
    40     73      1 ;    C18 - H73   
    40     78      1 ;    C18 - H78   
    41     44      1 ;    C24 - C29   
    41     47      1 ;    C24 - O5    
    42     45      1 ;    C19 - C15   
    42     48      1 ;    C19 - C40   
    42     55      1 ;    C19 - N1    
    42     82      1 ;    C19 - H82   
    43     49      1 ;    C32 - C27   
    43     56      1 ;    C32 - H33   
    43     57      1 ;    C32 - H34   
    43     81      1 ;    C32 - H81   
    43     83      1 ;    C32 - H83   
    43     84      1 ;    C32 - H84   
    44     48      1 ;    C29 - C40   
    44     82      1 ;    C29 - H82   
    45     56      1 ;    C15 - H33   
    45     57      1 ;    C15 - H34   
    46     43      1 ;     C9 - C32   
    46     80      1 ;     C9 - H80   
    47     45      1 ;     O5 - C15   
    47     50      1 ;     O5 - C12   
    47     54      1 ;     O5 - C13   
    47     55      1 ;     O5 - N1    
    48     51      1 ;    C40 - C4    
    48     53      1 ;    C40 - C5    
    48     85      1 ;    C40 - H85   
    48     89      1 ;    C40 - H89   
    49     52      1 ;    C27 - C1    
    49     86      1 ;    C27 - H86   
    50     53      1 ;    C12 - C5    
    50     87      1 ;    C12 - H87   
    50     89      1 ;    C12 - H89   
    51     88      1 ;     C4 - H88   
    52     89      1 ;     C1 - H89   
    54     51      1 ;    C13 - C4    
    54     85      1 ;    C13 - H85   
    55     46      1 ;     N1 - C9    
    55     81      1 ;     N1 - H81   
    58      3      1 ;    H58 - C20   
    58      5      1 ;    H58 - C30   
    58     11      1 ;    H58 - C36   
    58     59      1 ;    H58 - H59   
    59      6      1 ;    H59 - C33   
    59      7      1 ;    H59 - N2    
    60      5      1 ;    H60 - C30   
    60     11      1 ;    H60 - C36   
    60     29      1 ;    H60 - O6    
    61     19      1 ;    H61 - C26   
    61     63      1 ;    H61 - H63   
    62     20      1 ;    H62 - C11   
    62     25      1 ;    H62 - C37   
    64     65      1 ;    H64 - H65   
    64     66      1 ;    H64 - H66   
    64     67      1 ;    H64 - H67   
    64     68      1 ;    H64 - H68   
    64     69      1 ;    H64 - H69   
    64     70      1 ;    H64 - H70   
    71     32      1 ;    H71 - C14   
    71     40      1 ;    H71 - C18   
    72     32      1 ;    H72 - C14   
    72     40      1 ;    H72 - C18   
    73     34      1 ;    H73 - C22   
    73     74      1 ;    H73 - H74   
    74     35      1 ;    H74 - C6    
    74     36      1 ;    H74 - C23   
    75     38      1 ;    H75 - C3    
    75     76      1 ;    H75 - H76   
    76     39      1 ;    H76 - C7    
    76     77      1 ;    H76 - H77   
    77     36      1 ;    H77 - C23   
    77     78      1 ;    H77 - H78   
    80     44      1 ;    H80 - C29   
    80     47      1 ;    H80 - O5    
    81     41      1 ;    H81 - C24   
    81     82      1 ;    H81 - H82   
    83     50      1 ;    H83 - C12   
    83     54      1 ;    H83 - C13   
    84     50      1 ;    H84 - C12   
    84     54      1 ;    H84 - C13   
    85     52      1 ;    H85 - C1    
    85     86      1 ;    H85 - H86   
    86     53      1 ;    H86 - C5    
    86     87      1 ;    H86 - H87   
    87     54      1 ;    H87 - C13   
    87     88      1 ;    H87 - H88   
    88     49      1 ;    H88 - C27   
    88     89      1 ;    H88 - H89   

[ angles ]
;   ai     aj     ak    funct   theta         cth
     1      2      5      1    1.1997e+02    5.6233e+02 ;    C10 - C16    - C30   
     1      2     59      1    1.2001e+02    4.0585e+02 ;    C10 - C16    - H59   
     1      4      3      1    1.1997e+02    5.6233e+02 ;    C10 - C25    - C20   
     1      4     11      1    1.2014e+02    5.4057e+02 ;    C10 - C25    - C36   
     2      1      4      1    1.1997e+02    5.6233e+02 ;    C16 - C10    - C25   
     2      1     58      1    1.2001e+02    4.0585e+02 ;    C16 - C10    - H58   
     2      5      6      1    1.1997e+02    5.6233e+02 ;    C16 - C30    - C33   
     2      5      7      1    1.1989e+02    5.6902e+02 ;    C16 - C30    - N2    
     3      4     11      1    1.2014e+02    5.4057e+02 ;    C20 - C25    - C36   
     3      6      5      1    1.1997e+02    5.6233e+02 ;    C20 - C33    - C30   
     3      6     29      1    1.1920e+02    5.8409e+02 ;    C20 - C33    - O6    
     4      1     58      1    1.2001e+02    4.0585e+02 ;    C25 - C10    - H58   
     4      3      6      1    1.1997e+02    5.6233e+02 ;    C25 - C20    - C33   
     4      3     60      1    1.2001e+02    4.0585e+02 ;    C25 - C20    - H60   
     4     11     12      1    1.2344e+02    5.7488e+02 ;    C25 - C36    - O2    
     4     11     13      1    1.1203e+02    5.8074e+02 ;    C25 - C36    - N3    
     5      2     59      1    1.2001e+02    4.0585e+02 ;    C30 - C16    - H59   
     5      6     29      1    1.1920e+02    5.8409e+02 ;    C30 - C33    - O6    
     5      7      8      1    1.2371e+02    5.3806e+02 ;    C30 - N2     - C35   
     5      7     10      1    1.1459e+02    3.9832e+02 ;    C30 - N2     - H35   
     6      3     60      1    1.2001e+02    4.0585e+02 ;    C33 - C20    - H60   
     6      5      7      1    1.1989e+02    5.6902e+02 ;    C33 - C30    - N2    
     6     29     30      1    1.1760e+02    5.2216e+02 ;    C33 - O6     - C41   
     7      8      9      1    1.2203e+02    6.3429e+02 ;     N2 - C35    - O1    
     7      8     41      1    1.1203e+02    5.8074e+02 ;     N2 - C35    - C24   
     8      7     10      1    1.1846e+02    4.1171e+02 ;    C35 - N2     - H35   
     8     41     42      1    1.2014e+02    5.4057e+02 ;    C35 - C24    - C19   
     8     41     46      1    1.2014e+02    5.4057e+02 ;    C35 - C24    - C9    
     9      8     41      1    1.2344e+02    5.7488e+02 ;     O1 - C35    - C24   
    11     13     14      1    1.1846e+02    4.1171e+02 ;    C36 - N3     - H36   
    11     13     15      1    1.2371e+02    5.3806e+02 ;    C36 - N3     - C31   
    12     11     13      1    1.2203e+02    6.3429e+02 ;     O2 - C36    - N3    
    13     15     16      1    1.1989e+02    5.6902e+02 ;     N3 - C31    - C34   
    13     15     17      1    1.1989e+02    5.6902e+02 ;     N3 - C31    - C17   
    14     13     15      1    1.1459e+02    3.9832e+02 ;    H36 - N3     - C31   
    15     16     18      1    1.1997e+02    5.6233e+02 ;    C31 - C34    - C21   
    15     16     21      1    1.1920e+02    5.8409e+02 ;    C31 - C34    - O7    
    15     17     20      1    1.1997e+02    5.6233e+02 ;    C31 - C17    - C11   
    15     17     61      1    1.2001e+02    4.0585e+02 ;    C31 - C17    - H61   
    16     15     17      1    1.1997e+02    5.6233e+02 ;    C34 - C31    - C17   
    16     18     19      1    1.1997e+02    5.6233e+02 ;    C34 - C21    - C26   
    16     18     62      1    1.2001e+02    4.0585e+02 ;    C34 - C21    - H62   
    16     21     22      1    1.1760e+02    5.2216e+02 ;    C34 - O7     - C42   
    17     20     19      1    1.1997e+02    5.6233e+02 ;    C17 - C11    - C26   
    17     20     63      1    1.2001e+02    4.0585e+02 ;    C17 - C11    - H63   
    18     16     21      1    1.1920e+02    5.8409e+02 ;    C21 - C34    - O7    
    18     19     20      1    1.1997e+02    5.6233e+02 ;    C21 - C26    - C11   
    18     19     25      1    1.2014e+02    5.4057e+02 ;    C21 - C26    - C37   
    19     18     62      1    1.2001e+02    4.0585e+02 ;    C26 - C21    - H62   
    19     20     63      1    1.2001e+02    4.0585e+02 ;    C26 - C11    - H63   
    19     25     26      1    1.2344e+02    5.7488e+02 ;    C26 - C37    - O3    
    19     25     27      1    1.1546e+02    5.8158e+02 ;    C26 - C37    - O4    
    20     17     61      1    1.2001e+02    4.0585e+02 ;    C11 - C17    - H61   
    20     19     25      1    1.2014e+02    5.4057e+02 ;    C11 - C26    - C37   
    21     22     23      1    1.0842e+02    5.6735e+02 ;     O7 - C42    - C39   
    21     22     24      1    1.0842e+02    5.6735e+02 ;     O7 - C42    - C38   
    21     22     64      1    1.0882e+02    4.2509e+02 ;     O7 - C42    - H64   
    22     23     65      1    1.1005e+02    3.8828e+02 ;    C42 - C39    - H65   
    22     23     66      1    1.1005e+02    3.8828e+02 ;    C42 - C39    - H66   
    22     23     67      1    1.1005e+02    3.8828e+02 ;    C42 - C39    - H67   
    22     24     68      1    1.1005e+02    3.8828e+02 ;    C42 - C38    - H68   
    22     24     69      1    1.1005e+02    3.8828e+02 ;    C42 - C38    - H69   
    22     24     70      1    1.1005e+02    3.8828e+02 ;    C42 - C38    - H70   
    23     22     24      1    1.1063e+02    5.2886e+02 ;    C39 - C42    - C38   
    23     22     64      1    1.1007e+02    3.8828e+02 ;    C39 - C42    - H64   
    24     22     64      1    1.1007e+02    3.8828e+02 ;    C38 - C42    - H64   
    25     27     28      1    1.0737e+02    4.2844e+02 ;    C37 - O4     - H37   
    26     25     27      1    1.2288e+02    6.4768e+02 ;     O3 - C37    - O4    
    29     30     31      1    1.1051e+02    5.6651e+02 ;     O6 - C41    - C28   
    29     30     71      1    1.0882e+02    4.2509e+02 ;     O6 - C41    - H71   
    29     30     72      1    1.0882e+02    4.2509e+02 ;     O6 - C41    - H72   
    30     31     32      1    1.2063e+02    5.3388e+02 ;    C41 - C28    - C14   
    30     31     40      1    1.2063e+02    5.3388e+02 ;    C41 - C28    - C18   
    31     30     71      1    1.1095e+02    3.9162e+02 ;    C28 - C41    - H71   
    31     30     72      1    1.1095e+02    3.9162e+02 ;    C28 - C41    - H72   
    31     32     33      1    1.1997e+02    5.6233e+02 ;    C28 - C14    - C8    
    31     32     73      1    1.2001e+02    4.0585e+02 ;    C28 - C14    - H73   
    31     40     36      1    1.1997e+02    5.6233e+02 ;    C28 - C18    - C23   
    31     40     79      1    1.2001e+02    4.0585e+02 ;    C28 - C18    - H79   
    32     31     40      1    1.1997e+02    5.6233e+02 ;    C14 - C28    - C18   
    32     33     34      1    1.1997e+02    5.6233e+02 ;    C14 - C8     - C22   
    32     33     74      1    1.2001e+02    4.0585e+02 ;    C14 - C8     - H74   
    33     32     73      1    1.2001e+02    4.0585e+02 ;     C8 - C14    - H73   
    33     34     35      1    1.1997e+02    5.6233e+02 ;     C8 - C22    - C6    
    33     34     36      1    1.1997e+02    5.6233e+02 ;     C8 - C22    - C23   
    34     33     74      1    1.2001e+02    4.0585e+02 ;    C22 - C8     - H74   
    34     35     37      1    1.1997e+02    5.6233e+02 ;    C22 - C6     - C2    
    34     35     75      1    1.2001e+02    4.0585e+02 ;    C22 - C6     - H75   
    34     36     39      1    1.1997e+02    5.6233e+02 ;    C22 - C23    - C7    
    34     36     40      1    1.1997e+02    5.6233e+02 ;    C22 - C23    - C18   
    35     34     36      1    1.1997e+02    5.6233e+02 ;     C6 - C22    - C23   
    35     37     38      1    1.1997e+02    5.6233e+02 ;     C6 - C2     - C3    
    35     37     76      1    1.2001e+02    4.0585e+02 ;     C6 - C2     - H76   
    36     39     38      1    1.1997e+02    5.6233e+02 ;    C23 - C7     - C3    
    36     39     78      1    1.2001e+02    4.0585e+02 ;    C23 - C7     - H78   
    36     40     79      1    1.2001e+02    4.0585e+02 ;    C23 - C18    - H79   
    37     35     75      1    1.2001e+02    4.0585e+02 ;     C2 - C6     - H75   
    37     38     39      1    1.1997e+02    5.6233e+02 ;     C2 - C3     - C7    
    37     38     77      1    1.2001e+02    4.0585e+02 ;     C2 - C3     - H77   
    38     37     76      1    1.2001e+02    4.0585e+02 ;     C3 - C2     - H76   
    38     39     78      1    1.2001e+02    4.0585e+02 ;     C3 - C7     - H78   
    39     36     40      1    1.1997e+02    5.6233e+02 ;     C7 - C23    - C18   
    39     38     77      1    1.2001e+02    4.0585e+02 ;     C7 - C3     - H77   
    41     42     43      1    1.1997e+02    5.6233e+02 ;    C24 - C19    - C32   
    41     42     80      1    1.2001e+02    4.0585e+02 ;    C24 - C19    - H80   
    41     46     45      1    1.1997e+02    5.6233e+02 ;    C24 - C9     - C15   
    41     46     82      1    1.2001e+02    4.0585e+02 ;    C24 - C9     - H82   
    42     41     46      1    1.1997e+02    5.6233e+02 ;    C19 - C24    - C9    
    42     43     44      1    1.1997e+02    5.6233e+02 ;    C19 - C32    - C29   
    42     43     47      1    1.1920e+02    5.8409e+02 ;    C19 - C32    - O5    
    43     42     80      1    1.2001e+02    4.0585e+02 ;    C32 - C19    - H80   
    43     44     45      1    1.1997e+02    5.6233e+02 ;    C32 - C29    - C15   
    43     44     55      1    1.2013e+02    5.7990e+02 ;    C32 - C29    - N1    
    43     47     48      1    1.1760e+02    5.2216e+02 ;    C32 - O5     - C40   
    44     43     47      1    1.1920e+02    5.8409e+02 ;    C29 - C32    - O5    
    44     45     46      1    1.1997e+02    5.6233e+02 ;    C29 - C15    - C9    
    44     45     81      1    1.2001e+02    4.0585e+02 ;    C29 - C15    - H81   
    44     55     56      1    1.1379e+02    4.1505e+02 ;    C29 - N1     - H33   
    44     55     57      1    1.1379e+02    4.1505e+02 ;    C29 - N1     - H34   
    45     44     55      1    1.2013e+02    5.7990e+02 ;    C15 - C29    - N1    
    45     46     82      1    1.2001e+02    4.0585e+02 ;    C15 - C9     - H82   
    46     45     81      1    1.2001e+02    4.0585e+02 ;     C9 - C15    - H81   
    47     48     49      1    1.1051e+02    5.6651e+02 ;     O5 - C40    - C27   
    47     48     83      1    1.0882e+02    4.2509e+02 ;     O5 - C40    - H83   
    47     48     84      1    1.0882e+02    4.2509e+02 ;     O5 - C40    - H84   
    48     49     50      1    1.2063e+02    5.3388e+02 ;    C40 - C27    - C12   
    48     49     54      1    1.2063e+02    5.3388e+02 ;    C40 - C27    - C13   
    49     48     83      1    1.1095e+02    3.9162e+02 ;    C27 - C40    - H83   
    49     48     84      1    1.1095e+02    3.9162e+02 ;    C27 - C40    - H84   
    49     50     51      1    1.1997e+02    5.6233e+02 ;    C27 - C12    - C4    
    49     50     85      1    1.2001e+02    4.0585e+02 ;    C27 - C12    - H85   
    49     54     53      1    1.1997e+02    5.6233e+02 ;    C27 - C13    - C5    
    49     54     89      1    1.2001e+02    4.0585e+02 ;    C27 - C13    - H89   
    50     49     54      1    1.1997e+02    5.6233e+02 ;    C12 - C27    - C13   
    50     51     52      1    1.1997e+02    5.6233e+02 ;    C12 - C4     - C1    
    50     51     86      1    1.2001e+02    4.0585e+02 ;    C12 - C4     - H86   
    51     50     85      1    1.2001e+02    4.0585e+02 ;     C4 - C12    - H85   
    51     52     53      1    1.1997e+02    5.6233e+02 ;     C4 - C1     - C5    
    51     52     87      1    1.2001e+02    4.0585e+02 ;     C4 - C1     - H87   
    52     51     86      1    1.2001e+02    4.0585e+02 ;     C1 - C4     - H86   
    52     53     54      1    1.1997e+02    5.6233e+02 ;     C1 - C5     - C13   
    52     53     88      1    1.2001e+02    4.0585e+02 ;     C1 - C5     - H88   
    53     52     87      1    1.2001e+02    4.0585e+02 ;     C5 - C1     - H87   
    53     54     89      1    1.2001e+02    4.0585e+02 ;     C5 - C13    - H89   
    54     53     88      1    1.2001e+02    4.0585e+02 ;    C13 - C5     - H88   
    56     55     57      1    1.1443e+02    3.3556e+02 ;    H33 - N1     - H34   
    65     23     66      1    1.0835e+02    3.2970e+02 ;    H65 - C39    - H66   
    65     23     67      1    1.0835e+02    3.2970e+02 ;    H65 - C39    - H67   
    66     23     67      1    1.0835e+02    3.2970e+02 ;    H66 - C39    - H67   
    68     24     69      1    1.0835e+02    3.2970e+02 ;    H68 - C38    - H69   
    68     24     70      1    1.0835e+02    3.2970e+02 ;    H68 - C38    - H70   
    69     24     70      1    1.0835e+02    3.2970e+02 ;    H69 - C38    - H70   
    71     30     72      1    1.0955e+02    3.2803e+02 ;    H71 - C41    - H72   
    83     48     84      1    1.0955e+02    3.2803e+02 ;    H83 - C40    - H84   

[ dihedrals ] ; propers
; treated as RBs in GROMACS to use combine multiple AMBER torsions per quartet
; i   j   k   l func   C0        C1        C2        C3        C4        C5
  1   2   5   6   3   30.33400    0.00000  -30.33400    0.00000    0.00000    0.00000 ;    C10-   C16-   C30-   C33
  1   2   5   7   3   30.33400    0.00000  -30.33400    0.00000    0.00000    0.00000 ;    C10-   C16-   C30-    N2
  1   4   3   6   3   30.33400    0.00000  -30.33400    0.00000    0.00000    0.00000 ;    C10-   C25-   C20-   C33
  1   4   3  60   3   30.33400    0.00000  -30.33400    0.00000    0.00000    0.00000 ;    C10-   C25-   C20-   H60
  1   4  11  12   3   30.33400    0.00000  -30.33400    0.00000    0.00000    0.00000 ;    C10-   C25-   C36-    O2
  1   4  11  13   3   30.33400    0.00000  -30.33400    0.00000    0.00000    0.00000 ;    C10-   C25-   C36-    N3
  2   1   4   3   3   30.33400    0.00000  -30.33400    0.00000    0.00000    0.00000 ;    C16-   C10-   C25-   C20
  2   1   4  11   3   30.33400    0.00000  -30.33400    0.00000    0.00000    0.00000 ;    C16-   C10-   C25-   C36
  2   5   6   3   3   30.33400    0.00000  -30.33400    0.00000    0.00000    0.00000 ;    C16-   C30-   C33-   C20
  2   5   6  29   3   30.33400    0.00000  -30.33400    0.00000    0.00000    0.00000 ;    C16-   C30-   C33-    O6
  2   5   7   8   3    3.76560    0.00000   -3.76560    0.00000    0.00000    0.00000 ;    C16-   C30-    N2-   C35
  2   5   7  10   3    3.76560    0.00000   -3.76560    0.00000    0.00000    0.00000 ;    C16-   C30-    N2-   H35
  3   4  11  12   3   30.33400    0.00000  -30.33400    0.00000    0.00000    0.00000 ;    C20-   C25-   C36-    O2
  3   4  11  13   3   30.33400    0.00000  -30.33400    0.00000    0.00000    0.00000 ;    C20-   C25-   C36-    N3
  3   6  29  30   3    7.53120    0.00000   -7.53120    0.00000    0.00000    0.00000 ;    C20-   C33-    O6-   C41
  4   1   2   5   3   30.33400    0.00000  -30.33400    0.00000    0.00000    0.00000 ;    C25-   C10-   C16-   C30
  4   1   2  59   3   30.33400    0.00000  -30.33400    0.00000    0.00000    0.00000 ;    C25-   C10-   C16-   H59
  4   3   6   5   3   30.33400    0.00000  -30.33400    0.00000    0.00000    0.00000 ;    C25-   C20-   C33-   C30
  4   3   6  29   3   30.33400    0.00000  -30.33400    0.00000    0.00000    0.00000 ;    C25-   C20-   C33-    O6
  4  11  13  14   3   20.92000    0.00000  -20.92000    0.00000    0.00000    0.00000 ;    C25-   C36-    N3-   H36
  4  11  13  15   3   20.92000    0.00000  -20.92000    0.00000    0.00000    0.00000 ;    C25-   C36-    N3-   C31
  5   6  29  30   3    7.53120    0.00000   -7.53120    0.00000    0.00000    0.00000 ;    C30-   C33-    O6-   C41
  5   7   8   9   3   20.92000    0.00000  -20.92000    0.00000    0.00000    0.00000 ;    C30-    N2-   C35-    O1
  5   7   8  41   3   20.92000    0.00000  -20.92000    0.00000    0.00000    0.00000 ;    C30-    N2-   C35-   C24
  6   3   4  11   3   30.33400    0.00000  -30.33400    0.00000    0.00000    0.00000 ;    C33-   C20-   C25-   C36
  6   5   7   8   3    3.76560    0.00000   -3.76560    0.00000    0.00000    0.00000 ;    C33-   C30-    N2-   C35
  6   5   7  10   3    3.76560    0.00000   -3.76560    0.00000    0.00000    0.00000 ;    C33-   C30-    N2-   H35
  6  29  30  31   3    1.60387    4.81160    0.00000   -6.41547    0.00000    0.00000 ;    C33-    O6-   C41-   C28
  6  29  30  71   3    1.60387    4.81160    0.00000   -6.41547    0.00000    0.00000 ;    C33-    O6-   C41-   H71
  6  29  30  72   3    1.60387    4.81160    0.00000   -6.41547    0.00000    0.00000 ;    C33-    O6-   C41-   H72
  7   5   6   3   3   30.33400    0.00000  -30.33400    0.00000    0.00000    0.00000 ;     N2-   C30-   C33-   C20
  7   5   6  29   3   30.33400    0.00000  -30.33400    0.00000    0.00000    0.00000 ;     N2-   C30-   C33-    O6
  7   8  41  42   3   30.33400    0.00000  -30.33400    0.00000    0.00000    0.00000 ;     N2-   C35-   C24-   C19
  7   8  41  46   3   30.33400    0.00000  -30.33400    0.00000    0.00000    0.00000 ;     N2-   C35-   C24-    C9
  8  41  42  43   3   30.33400    0.00000  -30.33400    0.00000    0.00000    0.00000 ;    C35-   C24-   C19-   C32
  8  41  42  80   3   30.33400    0.00000  -30.33400    0.00000    0.00000    0.00000 ;    C35-   C24-   C19-   H80
  8  41  46  45   3   30.33400    0.00000  -30.33400    0.00000    0.00000    0.00000 ;    C35-   C24-    C9-   C15
  8  41  46  82   3   30.33400    0.00000  -30.33400    0.00000    0.00000    0.00000 ;    C35-   C24-    C9-   H82
  9   8  41  42   3   30.33400    0.00000  -30.33400    0.00000    0.00000    0.00000 ;     O1-   C35-   C24-   C19
  9   8  41  46   3   30.33400    0.00000  -30.33400    0.00000    0.00000    0.00000 ;     O1-   C35-   C24-    C9
 10   7   8   9   3   29.28800   -8.36800  -20.92000    0.00000    0.00000    0.00000 ;    H35-    N2-   C35-    O1
 10   7   8  41   3   20.92000    0.00000  -20.92000    0.00000    0.00000    0.00000 ;    H35-    N2-   C35-   C24
 11  13  15  16   3    3.76560    0.00000   -3.76560    0.00000    0.00000    0.00000 ;    C36-    N3-   C31-   C34
 11  13  15  17   3    3.76560    0.00000   -3.76560    0.00000    0.00000    0.00000 ;    C36-    N3-   C31-   C17
 12  11  13  14   3   29.28800   -8.36800  -20.92000    0.00000    0.00000    0.00000 ;     O2-   C36-    N3-   H36
 12  11  13  15   3   20.92000    0.00000  -20.92000    0.00000    0.00000    0.00000 ;     O2-   C36-    N3-   C31
 13  15  16  18   3   30.33400    0.00000  -30.33400    0.00000    0.00000    0.00000 ;     N3-   C31-   C34-   C21
 13  15  16  21   3   30.33400    0.00000  -30.33400    0.00000    0.00000    0.00000 ;     N3-   C31-   C34-    O7
 13  15  17  20   3   30.33400    0.00000  -30.33400    0.00000    0.00000    0.00000 ;     N3-   C31-   C17-   C11
 13  15  17  61   3   30.33400    0.00000  -30.33400    0.00000    0.00000    0.00000 ;     N3-   C31-   C17-   H61
 14  13  15  16   3    3.76560    0.00000   -3.76560    0.00000    0.00000    0.00000 ;    H36-    N3-   C31-   C34
 14  13  15  17   3    3.76560    0.00000   -3.76560    0.00000    0.00000    0.00000 ;    H36-    N3-   C31-   C17
 15  16  18  19   3   30.33400    0.00000  -30.33400    0.00000    0.00000    0.00000 ;    C31-   C34-   C21-   C26
 15  16  18  62   3   30.33400    0.00000  -30.33400    0.00000    0.00000    0.00000 ;    C31-   C34-   C21-   H62
 15  16  21  22   3    7.53120    0.00000   -7.53120    0.00000    0.00000    0.00000 ;    C31-   C34-    O7-   C42
 15  17  20  19   3   30.33400    0.00000  -30.33400    0.00000    0.00000    0.00000 ;    C31-   C17-   C11-   C26
 15  17  20  63   3   30.33400    0.00000  -30.33400    0.00000    0.00000    0.00000 ;    C31-   C17-   C11-   H63
 16  15  17  20   3   30.33400    0.00000  -30.33400    0.00000    0.00000    0.00000 ;    C34-   C31-   C17-   C11
 16  15  17  61   3   30.33400    0.00000  -30.33400    0.00000    0.00000    0.00000 ;    C34-   C31-   C17-   H61
 16  18  19  20   3   30.33400    0.00000  -30.33400    0.00000    0.00000    0.00000 ;    C34-   C21-   C26-   C11
 16  18  19  25   3   30.33400    0.00000  -30.33400    0.00000    0.00000    0.00000 ;    C34-   C21-   C26-   C37
 16  21  22  23   3    1.60387    4.81160    0.00000   -6.41547    0.00000    0.00000 ;    C34-    O7-   C42-   C39
 16  21  22  24   3    1.60387    4.81160    0.00000   -6.41547    0.00000    0.00000 ;    C34-    O7-   C42-   C38
 16  21  22  64   3    1.60387    4.81160    0.00000   -6.41547    0.00000    0.00000 ;    C34-    O7-   C42-   H64
 17  15  16  18   3   30.33400    0.00000  -30.33400    0.00000    0.00000    0.00000 ;    C17-   C31-   C34-   C21
 17  15  16  21   3   30.33400    0.00000  -30.33400    0.00000    0.00000    0.00000 ;    C17-   C31-   C34-    O7
 18  16  21  22   3    7.53120    0.00000   -7.53120    0.00000    0.00000    0.00000 ;    C21-   C34-    O7-   C42
 18  19  20  17   3   30.33400    0.00000  -30.33400    0.00000    0.00000    0.00000 ;    C21-   C26-   C11-   C17
 18  19  20  63   3   30.33400    0.00000  -30.33400    0.00000    0.00000    0.00000 ;    C21-   C26-   C11-   H63
 18  19  25  26   3   30.33400    0.00000  -30.33400    0.00000    0.00000    0.00000 ;    C21-   C26-   C37-    O3
 18  19  25  27   3   30.33400    0.00000  -30.33400    0.00000    0.00000    0.00000 ;    C21-   C26-   C37-    O4
 19  25  27  28   3   19.24640    0.00000  -19.24640    0.00000    0.00000    0.00000 ;    C26-   C37-    O4-   H37
 20  19  25  26   3   30.33400    0.00000  -30.33400    0.00000    0.00000    0.00000 ;    C11-   C26-   C37-    O3
 20  19  25  27   3   30.33400    0.00000  -30.33400    0.00000    0.00000    0.00000 ;    C11-   C26-   C37-    O4
 21  16  18  19   3   30.33400    0.00000  -30.33400    0.00000    0.00000    0.00000 ;     O7-   C34-   C21-   C26
 21  16  18  62   3   30.33400    0.00000  -30.33400    0.00000    0.00000    0.00000 ;     O7-   C34-   C21-   H62
 21  22  23  65   3    1.69684    0.90653    0.00000   -2.60338    0.00000    0.00000 ;     O7-   C42-   C39-   H65
 21  22  23  66   3    1.69684    0.90653    0.00000   -2.60338    0.00000    0.00000 ;     O7-   C42-   C39-   H66
 21  22  23  67   3    1.69684    0.90653    0.00000   -2.60338    0.00000    0.00000 ;     O7-   C42-   C39-   H67
 21  22  24  68   3    1.69684    0.90653    0.00000   -2.60338    0.00000    0.00000 ;     O7-   C42-   C38-   H68
 21  22  24  69   3    1.69684    0.90653    0.00000   -2.60338    0.00000    0.00000 ;     O7-   C42-   C38-   H69
 21  22  24  70   3    1.69684    0.90653    0.00000   -2.60338    0.00000    0.00000 ;     O7-   C42-   C38-   H70
 23  22  24  68   3    0.66944    2.00832    0.00000   -2.67776    0.00000    0.00000 ;    C39-   C42-   C38-   H68
 23  22  24  69   3    0.66944    2.00832    0.00000   -2.67776    0.00000    0.00000 ;    C39-   C42-   C38-   H69
 23  22  24  70   3    0.66944    2.00832    0.00000   -2.67776    0.00000    0.00000 ;    C39-   C42-   C38-   H70
 24  22  23  65   3    0.66944    2.00832    0.00000   -2.67776    0.00000    0.00000 ;    C38-   C42-   C39-   H65
 24  22  23  66   3    0.66944    2.00832    0.00000   -2.67776    0.00000    0.00000 ;    C38-   C42-   C39-   H66
 24  22  23  67   3    0.66944    2.00832    0.00000   -2.67776    0.00000    0.00000 ;    C38-   C42-   C39-   H67
 25  19  20  17   3   30.33400    0.00000  -30.33400    0.00000    0.00000    0.00000 ;    C37-   C26-   C11-   C17
 25  19  20  63   3   30.33400    0.00000  -30.33400    0.00000    0.00000    0.00000 ;    C37-   C26-   C11-   H63
 26  25  27  28   3   27.19600   -7.94960  -19.24640    0.00000    0.00000    0.00000 ;     O3-   C37-    O4-   H37
 29  30  31  32   3    0.00000    0.00000    0.00000    0.00000    0.00000    0.00000 ;     O6-   C41-   C28-   C14
 29  30  31  40   3    0.00000    0.00000    0.00000    0.00000    0.00000    0.00000 ;     O6-   C41-   C28-   C18
 30  31  32  33   3   30.33400    0.00000  -30.33400    0.00000    0.00000    0.00000 ;    C41-   C28-   C14-    C8
 30  31  32  73   3   30.33400    0.00000  -30.33400    0.00000    0.00000    0.00000 ;    C41-   C28-   C14-   H73
 30  31  40  36   3   30.33400    0.00000  -30.33400    0.00000    0.00000    0.00000 ;    C41-   C28-   C18-   C23
 30  31  40  79   3   30.33400    0.00000  -30.33400    0.00000    0.00000    0.00000 ;    C41-   C28-   C18-   H79
 31  32  33  34   3   30.33400    0.00000  -30.33400    0.00000    0.00000    0.00000 ;    C28-   C14-    C8-   C22
 31  32  33  74   3   30.33400    0.00000  -30.33400    0.00000    0.00000    0.00000 ;    C28-   C14-    C8-   H74
 32  31  40  36   3   30.33400    0.00000  -30.33400    0.00000    0.00000    0.00000 ;    C14-   C28-   C18-   C23
 32  31  40  79   3   30.33400    0.00000  -30.33400    0.00000    0.00000    0.00000 ;    C14-   C28-   C18-   H79
 32  33  34  35   3   30.33400    0.00000  -30.33400    0.00000    0.00000    0.00000 ;    C14-    C8-   C22-    C6
 32  33  34  36   3   30.33400    0.00000  -30.33400    0.00000    0.00000    0.00000 ;    C14-    C8-   C22-   C23
 33  34  35  37   3   30.33400    0.00000  -30.33400    0.00000    0.00000    0.00000 ;     C8-   C22-    C6-    C2
 33  34  35  75   3   30.33400    0.00000  -30.33400    0.00000    0.00000    0.00000 ;     C8-   C22-    C6-   H75
 33  34  36  39   3   30.33400    0.00000  -30.33400    0.00000    0.00000    0.00000 ;     C8-   C22-   C23-    C7
 33  34  36  40   3   30.33400    0.00000  -30.33400    0.00000    0.00000    0.00000 ;     C8-   C22-   C23-   C18
 34  35  37  38   3   30.33400    0.00000  -30.33400    0.00000    0.00000    0.00000 ;    C22-    C6-    C2-    C3
 34  35  37  76   3   30.33400    0.00000  -30.33400    0.00000    0.00000    0.00000 ;    C22-    C6-    C2-   H76
 34  36  39  38   3   30.33400    0.00000  -30.33400    0.00000    0.00000    0.00000 ;    C22-   C23-    C7-    C3
 34  36  39  78   3   30.33400    0.00000  -30.33400    0.00000    0.00000    0.00000 ;    C22-   C23-    C7-   H78
 34  36  40  31   3   30.33400    0.00000  -30.33400    0.00000    0.00000    0.00000 ;    C22-   C23-   C18-   C28
 34  36  40  79   3   30.33400    0.00000  -30.33400    0.00000    0.00000    0.00000 ;    C22-   C23-   C18-   H79
 35  34  36  39   3   30.33400    0.00000  -30.33400    0.00000    0.00000    0.00000 ;     C6-   C22-   C23-    C7
 35  34  36  40   3   30.33400    0.00000  -30.33400    0.00000    0.00000    0.00000 ;     C6-   C22-   C23-   C18
 35  37  38  39   3   30.33400    0.00000  -30.33400    0.00000    0.00000    0.00000 ;     C6-    C2-    C3-    C7
 35  37  38  77   3   30.33400    0.00000  -30.33400    0.00000    0.00000    0.00000 ;     C6-    C2-    C3-   H77
 36  34  35  37   3   30.33400    0.00000  -30.33400    0.00000    0.00000    0.00000 ;    C23-   C22-    C6-    C2
 36  34  35  75   3   30.33400    0.00000  -30.33400    0.00000    0.00000    0.00000 ;    C23-   C22-    C6-   H75
 37  38  39  36   3   30.33400    0.00000  -30.33400    0.00000    0.00000    0.00000 ;     C2-    C3-    C7-   C23
 37  38  39  78   3   30.33400    0.00000  -30.33400    0.00000    0.00000    0.00000 ;     C2-    C3-    C7-   H78
 39  36  40  31   3   30.33400    0.00000  -30.33400    0.00000    0.00000    0.00000 ;     C7-   C23-   C18-   C28
 39  36  40  79   3   30.33400    0.00000  -30.33400    0.00000    0.00000    0.00000 ;     C7-   C23-   C18-   H79
 40  31  32  33   3   30.33400    0.00000  -30.33400    0.00000    0.00000    0.00000 ;    C18-   C28-   C14-    C8
 40  31  32  73   3   30.33400    0.00000  -30.33400    0.00000    0.00000    0.00000 ;    C18-   C28-   C14-   H73
 40  36  39  38   3   30.33400    0.00000  -30.33400    0.00000    0.00000    0.00000 ;    C18-   C23-    C7-    C3
 40  36  39  78   3   30.33400    0.00000  -30.33400    0.00000    0.00000    0.00000 ;    C18-   C23-    C7-   H78
 41  42  43  44   3   30.33400    0.00000  -30.33400    0.00000    0.00000    0.00000 ;    C24-   C19-   C32-   C29
 41  42  43  47   3   30.33400    0.00000  -30.33400    0.00000    0.00000    0.00000 ;    C24-   C19-   C32-    O5
 42  41  46  45   3   30.33400    0.00000  -30.33400    0.00000    0.00000    0.00000 ;    C19-   C24-    C9-   C15
 42  41  46  82   3   30.33400    0.00000  -30.33400    0.00000    0.00000    0.00000 ;    C19-   C24-    C9-   H82
 42  43  44  45   3   30.33400    0.00000  -30.33400    0.00000    0.00000    0.00000 ;    C19-   C32-   C29-   C15
 42  43  44  55   3   30.33400    0.00000  -30.33400    0.00000    0.00000    0.00000 ;    C19-   C32-   C29-    N1
 42  43  47  48   3    7.53120    0.00000   -7.53120    0.00000    0.00000    0.00000 ;    C19-   C32-    O5-   C40
 43  44  45  46   3   30.33400    0.00000  -30.33400    0.00000    0.00000    0.00000 ;    C32-   C29-   C15-    C9
 43  44  45  81   3   30.33400    0.00000  -30.33400    0.00000    0.00000    0.00000 ;    C32-   C29-   C15-   H81
 43  44  55  56   3    8.78640    0.00000   -8.78640    0.00000    0.00000    0.00000 ;    C32-   C29-    N1-   H33
 43  44  55  57   3    8.78640    0.00000   -8.78640    0.00000    0.00000    0.00000 ;    C32-   C29-    N1-   H34
 43  47  48  49   3    1.60387    4.81160    0.00000   -6.41547    0.00000    0.00000 ;    C32-    O5-   C40-   C27
 43  47  48  83   3    1.60387    4.81160    0.00000   -6.41547    0.00000    0.00000 ;    C32-    O5-   C40-   H83
 43  47  48  84   3    1.60387    4.81160    0.00000   -6.41547    0.00000    0.00000 ;    C32-    O5-   C40-   H84
 44  43  47  48   3    7.53120    0.00000   -7.53120    0.00000    0.00000    0.00000 ;    C29-   C32-    O5-   C40
 44  45  46  41   3   30.33400    0.00000  -30.33400    0.00000    0.00000    0.00000 ;    C29-   C15-    C9-   C24
 44  45  46  82   3   30.33400    0.00000  -30.33400    0.00000    0.00000    0.00000 ;    C29-   C15-    C9-   H82
 45  44  55  56   3    8.78640    0.00000   -8.78640    0.00000    0.00000    0.00000 ;    C15-   C29-    N1-   H33
 45  44  55  57   3    8.78640    0.00000   -8.78640    0.00000    0.00000    0.00000 ;    C15-   C29-    N1-   H34
 46  41  42  43   3   30.33400    0.00000  -30.33400    0.00000    0.00000    0.00000 ;     C9-   C24-   C19-   C32
 46  41  42  80   3   30.33400    0.00000  -30.33400    0.00000    0.00000    0.00000 ;     C9-   C24-   C19-   H80
 47  43  44  45   3   30.33400    0.00000  -30.33400    0.00000    0.00000    0.00000 ;     O5-   C32-   C29-   C15
 47  43  44  55   3   30.33400    0.00000  -30.33400    0.00000    0.00000    0.00000 ;     O5-   C32-   C29-    N1
 47  48  49  50   3    0.00000    0.00000    0.00000    0.00000    0.00000    0.00000 ;     O5-   C40-   C27-   C12
 47  48  49  54   3    0.00000    0.00000    0.00000    0.00000    0.00000    0.00000 ;     O5-   C40-   C27-   C13
 48  49  50  51   3   30.33400    0.00000  -30.33400    0.00000    0.00000    0.00000 ;    C40-   C27-   C12-    C4
 48  49  50  85   3   30.33400    0.00000  -30.33400    0.00000    0.00000    0.00000 ;    C40-   C27-   C12-   H85
 48  49  54  53   3   30.33400    0.00000  -30.33400    0.00000    0.00000    0.00000 ;    C40-   C27-   C13-    C5
 48  49  54  89   3   30.33400    0.00000  -30.33400    0.00000    0.00000    0.00000 ;    C40-   C27-   C13-   H89
 49  50  51  52   3   30.33400    0.00000  -30.33400    0.00000    0.00000    0.00000 ;    C27-   C12-    C4-    C1
 49  50  51  86   3   30.33400    0.00000  -30.33400    0.00000    0.00000    0.00000 ;    C27-   C12-    C4-   H86
 50  49  54  53   3   30.33400    0.00000  -30.33400    0.00000    0.00000    0.00000 ;    C12-   C27-   C13-    C5
 50  49  54  89   3   30.33400    0.00000  -30.33400    0.00000    0.00000    0.00000 ;    C12-   C27-   C13-   H89
 50  51  52  53   3   30.33400    0.00000  -30.33400    0.00000    0.00000    0.00000 ;    C12-    C4-    C1-    C5
 50  51  52  87   3   30.33400    0.00000  -30.33400    0.00000    0.00000    0.00000 ;    C12-    C4-    C1-   H87
 51  52  53  54   3   30.33400    0.00000  -30.33400    0.00000    0.00000    0.00000 ;     C4-    C1-    C5-   C13
 51  52  53  88   3   30.33400    0.00000  -30.33400    0.00000    0.00000    0.00000 ;     C4-    C1-    C5-   H88
 52  53  54  49   3   30.33400    0.00000  -30.33400    0.00000    0.00000    0.00000 ;     C1-    C5-   C13-   C27
 52  53  54  89   3   30.33400    0.00000  -30.33400    0.00000    0.00000    0.00000 ;     C1-    C5-   C13-   H89
 54  49  50  51   3   30.33400    0.00000  -30.33400    0.00000    0.00000    0.00000 ;    C13-   C27-   C12-    C4
 54  49  50  85   3   30.33400    0.00000  -30.33400    0.00000    0.00000    0.00000 ;    C13-   C27-   C12-   H85
 55  44  45  46   3   30.33400    0.00000  -30.33400    0.00000    0.00000    0.00000 ;     N1-   C29-   C15-    C9
 55  44  45  81   3   30.33400    0.00000  -30.33400    0.00000    0.00000    0.00000 ;     N1-   C29-   C15-   H81
 58   1   2   5   3   30.33400    0.00000  -30.33400    0.00000    0.00000    0.00000 ;    H58-   C10-   C16-   C30
 58   1   2  59   3   30.33400    0.00000  -30.33400    0.00000    0.00000    0.00000 ;    H58-   C10-   C16-   H59
 58   1   4   3   3   30.33400    0.00000  -30.33400    0.00000    0.00000    0.00000 ;    H58-   C10-   C25-   C20
 58   1   4  11   3   30.33400    0.00000  -30.33400    0.00000    0.00000    0.00000 ;    H58-   C10-   C25-   C36
 59   2   5   6   3   30.33400    0.00000  -30.33400    0.00000    0.00000    0.00000 ;    H59-   C16-   C30-   C33
 59   2   5   7   3   30.33400    0.00000  -30.33400    0.00000    0.00000    0.00000 ;    H59-   C16-   C30-    N2
 60   3   4  11   3   30.33400    0.00000  -30.33400    0.00000    0.00000    0.00000 ;    H60-   C20-   C25-   C36
 60   3   6   5   3   30.33400    0.00000  -30.33400    0.00000    0.00000    0.00000 ;    H60-   C20-   C33-   C30
 60   3   6  29   3   30.33400    0.00000  -30.33400    0.00000    0.00000    0.00000 ;    H60-   C20-   C33-    O6
 61  17  20  19   3   30.33400    0.00000  -30.33400    0.00000    0.00000    0.00000 ;    H61-   C17-   C11-   C26
 61  17  20  63   3   30.33400    0.00000  -30.33400    0.00000    0.00000    0.00000 ;    H61-   C17-   C11-   H63
 62  18  19  20   3   30.33400    0.00000  -30.33400    0.00000    0.00000    0.00000 ;    H62-   C21-   C26-   C11
 62  18  19  25   3   30.33400    0.00000  -30.33400    0.00000    0.00000    0.00000 ;    H62-   C21-   C26-   C37
 64  22  23  65   3    0.65084    1.95253    0.00000   -2.60338    0.00000    0.00000 ;    H64-   C42-   C39-   H65
 64  22  23  66   3    0.65084    1.95253    0.00000   -2.60338    0.00000    0.00000 ;    H64-   C42-   C39-   H66
 64  22  23  67   3    0.65084    1.95253    0.00000   -2.60338    0.00000    0.00000 ;    H64-   C42-   C39-   H67
 64  22  24  68   3    0.65084    1.95253    0.00000   -2.60338    0.00000    0.00000 ;    H64-   C42-   C38-   H68
 64  22  24  69   3    0.65084    1.95253    0.00000   -2.60338    0.00000    0.00000 ;    H64-   C42-   C38-   H69
 64  22  24  70   3    0.65084    1.95253    0.00000   -2.60338    0.00000    0.00000 ;    H64-   C42-   C38-   H70
 71  30  31  32   3    0.00000    0.00000    0.00000    0.00000    0.00000    0.00000 ;    H71-   C41-   C28-   C14
 71  30  31  40   3    0.00000    0.00000    0.00000    0.00000    0.00000    0.00000 ;    H71-   C41-   C28-   C18
 72  30  31  32   3    0.00000    0.00000    0.00000    0.00000    0.00000    0.00000 ;    H72-   C41-   C28-   C14
 72  30  31  40   3    0.00000    0.00000    0.00000    0.00000    0.00000    0.00000 ;    H72-   C41-   C28-   C18
 73  32  33  34   3   30.33400    0.00000  -30.33400    0.00000    0.00000    0.00000 ;    H73-   C14-    C8-   C22
 73  32  33  74   3   30.33400    0.00000  -30.33400    0.00000    0.00000    0.00000 ;    H73-   C14-    C8-   H74
 74  33  34  35   3   30.33400    0.00000  -30.33400    0.00000    0.00000    0.00000 ;    H74-    C8-   C22-    C6
 74  33  34  36   3   30.33400    0.00000  -30.33400    0.00000    0.00000    0.00000 ;    H74-    C8-   C22-   C23
 75  35  37  38   3   30.33400    0.00000  -30.33400    0.00000    0.00000    0.00000 ;    H75-    C6-    C2-    C3
 75  35  37  76   3   30.33400    0.00000  -30.33400    0.00000    0.00000    0.00000 ;    H75-    C6-    C2-   H76
 76  37  38  39   3   30.33400    0.00000  -30.33400    0.00000    0.00000    0.00000 ;    H76-    C2-    C3-    C7
 76  37  38  77   3   30.33400    0.00000  -30.33400    0.00000    0.00000    0.00000 ;    H76-    C2-    C3-   H77
 77  38  39  36   3   30.33400    0.00000  -30.33400    0.00000    0.00000    0.00000 ;    H77-    C3-    C7-   C23
 77  38  39  78   3   30.33400    0.00000  -30.33400    0.00000    0.00000    0.00000 ;    H77-    C3-    C7-   H78
 80  42  43  44   3   30.33400    0.00000  -30.33400    0.00000    0.00000    0.00000 ;    H80-   C19-   C32-   C29
 80  42  43  47   3   30.33400    0.00000  -30.33400    0.00000    0.00000    0.00000 ;    H80-   C19-   C32-    O5
 81  45  46  41   3   30.33400    0.00000  -30.33400    0.00000    0.00000    0.00000 ;    H81-   C15-    C9-   C24
 81  45  46  82   3   30.33400    0.00000  -30.33400    0.00000    0.00000    0.00000 ;    H81-   C15-    C9-   H82
 83  48  49  50   3    0.00000    0.00000    0.00000    0.00000    0.00000    0.00000 ;    H83-   C40-   C27-   C12
 83  48  49  54   3    0.00000    0.00000    0.00000    0.00000    0.00000    0.00000 ;    H83-   C40-   C27-   C13
 84  48  49  50   3    0.00000    0.00000    0.00000    0.00000    0.00000    0.00000 ;    H84-   C40-   C27-   C12
 84  48  49  54   3    0.00000    0.00000    0.00000    0.00000    0.00000    0.00000 ;    H84-   C40-   C27-   C13
 85  50  51  52   3   30.33400    0.00000  -30.33400    0.00000    0.00000    0.00000 ;    H85-   C12-    C4-    C1
 85  50  51  86   3   30.33400    0.00000  -30.33400    0.00000    0.00000    0.00000 ;    H85-   C12-    C4-   H86
 86  51  52  53   3   30.33400    0.00000  -30.33400    0.00000    0.00000    0.00000 ;    H86-    C4-    C1-    C5
 86  51  52  87   3   30.33400    0.00000  -30.33400    0.00000    0.00000    0.00000 ;    H86-    C4-    C1-   H87
 87  52  53  54   3   30.33400    0.00000  -30.33400    0.00000    0.00000    0.00000 ;    H87-    C1-    C5-   C13
 87  52  53  88   3   30.33400    0.00000  -30.33400    0.00000    0.00000    0.00000 ;    H87-    C1-    C5-   H88
 88  53  54  49   3   30.33400    0.00000  -30.33400    0.00000    0.00000    0.00000 ;    H88-    C5-   C13-   C27
 88  53  54  89   3   30.33400    0.00000  -30.33400    0.00000    0.00000    0.00000 ;    H88-    C5-   C13-   H89

[ dihedrals ] ; impropers
; treated as propers in GROMACS to use correct AMBER analytical function
; i   j   k   l func  phase     kd      pn
  1   5   2  59   1   180.00   4.60240   2 ;    C10-   C30-   C16-   H59
  2   4   1  58   1   180.00   4.60240   2 ;    C16-   C25-   C10-   H58
  2   6   5   7   1   180.00   4.60240   2 ;    C16-   C33-   C30-    N2
  3   5   6  29   1   180.00   4.60240   2 ;    C20-   C30-   C33-    O6
  4   6   3  60   1   180.00   4.60240   2 ;    C25-   C33-   C20-   H60
  4  13  11  12   1   180.00  43.93200   2 ;    C25-    N3-   C36-    O2
  5   8   7  10   1   180.00   4.60240   2 ;    C30-   C35-    N2-   H35
  7  41   8   9   1   180.00  43.93200   2 ;     N2-   C24-   C35-    O1
  8  42  41  46   1   180.00   4.60240   2 ;    C35-   C19-   C24-    C9
 11   1   4   3   1   180.00   4.60240   2 ;    C36-   C10-   C25-   C20
 11  15  13  14   1   180.00   4.60240   2 ;    C36-   C31-    N3-   H36
 15  18  16  21   1   180.00   4.60240   2 ;    C31-   C21-   C34-    O7
 15  20  17  61   1   180.00   4.60240   2 ;    C31-   C11-   C17-   H61
 16  17  15  13   1   180.00   4.60240   2 ;    C34-   C17-   C31-    N3
 16  19  18  62   1   180.00   4.60240   2 ;    C34-   C26-   C21-   H62
 17  19  20  63   1   180.00   4.60240   2 ;    C17-   C26-   C11-   H63
 19  26  25  27   1   180.00  43.93200   2 ;    C26-    O3-   C37-    O4
 25  18  19  20   1   180.00   4.60240   2 ;    C37-   C21-   C26-   C11
 31  33  32  73   1   180.00   4.60240   2 ;    C28-    C8-   C14-   H73
 31  36  40  79   1   180.00   4.60240   2 ;    C28-   C23-   C18-   H79
 32  34  33  74   1   180.00   4.60240   2 ;    C14-   C22-    C8-   H74
 32  40  31  30   1   180.00   4.60240   2 ;    C14-   C18-   C28-   C41
 33  35  34  36   1   180.00   4.60240   2 ;     C8-    C6-   C22-   C23
 34  37  35  75   1   180.00   4.60240   2 ;    C22-    C2-    C6-   H75
 34  39  36  40   1   180.00   4.60240   2 ;    C22-    C7-   C23-   C18
 35  38  37  76   1   180.00   4.60240   2 ;     C6-    C3-    C2-   H76
 36  38  39  78   1   180.00   4.60240   2 ;    C23-    C3-    C7-   H78
 37  39  38  77   1   180.00   4.60240   2 ;     C2-    C7-    C3-   H77
 41  43  42  80   1   180.00   4.60240   2 ;    C24-   C32-   C19-   H80
 41  45  46  82   1   180.00   4.60240   2 ;    C24-   C15-    C9-   H82
 42  44  43  47   1   180.00   4.60240   2 ;    C19-   C29-   C32-    O5
 43  45  44  55   1   180.00   4.60240   2 ;    C32-   C15-   C29-    N1
 44  46  45  81   1   180.00   4.60240   2 ;    C29-    C9-   C15-   H81
 44  56  55  57   1   180.00   4.60240   2 ;    C29-   H33-    N1-   H34
 49  51  50  85   1   180.00   4.60240   2 ;    C27-    C4-   C12-   H85
 49  53  54  89   1   180.00   4.60240   2 ;    C27-    C5-   C13-   H89
 50  52  51  86   1   180.00   4.60240   2 ;    C12-    C1-    C4-   H86
 50  54  49  48   1   180.00   4.60240   2 ;    C12-   C13-   C27-   C40
 51  53  52  87   1   180.00   4.60240   2 ;     C4-    C5-    C1-   H87
 52  54  53  88   1   180.00   4.60240   2 ;     C1-   C13-    C5-   H88
