# Supplementary material for: Modeling of Arylamide Helix Mimetics in the p53 Peptide Binding Site of hDM2 Suggests Parallel and Anti-Parallel Conformations Are Both Stable
Source: PLoS One. 2012 Aug 20;7(8):e43253. doi: 10.1371/journal.pone.0043253 (PMC3423354; doi:10.1371/journal.pone.0043253)
Supplement: File S1 — Arylamide Conformations Zip. A zip file containing PDB coordinates of the hDM2 structure 1T4F used for docking and simulation, the docked arylamide conformations, and Gromacs .itp files containing the arylamide bonded and non-bonded parameters used for molecular dynamics simulations is available. (ZIP) [file pone.0043253.s002.zip › arylamide confs/conf10/oligo_GMX.itp]

[ atomtypes ]
;name   bond_type     mass     charge   ptype   sigma         epsilon       Amb
 ca       ca          0.00000  0.00000   A     3.39967e-01   3.59824e-01 ; 1.91  0.0860
 cr       cr          0.00000  0.00000   A     3.39967e-01   3.59824e-01 ; 1.91  0.0860
 nr       nr          0.00000  0.00000   A     3.25000e-01   7.11280e-01 ; 1.82  0.1700
 c        c           0.00000  0.00000   A     3.39967e-01   3.59824e-01 ; 1.91  0.0860
 o        o           0.00000  0.00000   A     2.95992e-01   8.78640e-01 ; 1.66  0.2100
 os       os          0.00000  0.00000   A     3.00001e-01   7.11280e-01 ; 1.68  0.1700
 c3       c3          0.00000  0.00000   A     3.39967e-01   4.57730e-01 ; 1.91  0.1094
 oh       oh          0.00000  0.00000   A     3.06647e-01   8.80314e-01 ; 1.72  0.2104
 nh       nh          0.00000  0.00000   A     3.25000e-01   7.11280e-01 ; 1.82  0.1700
 hn       hn          0.00000  0.00000   A     1.06908e-01   6.56888e-02 ; 0.60  0.0157
 ho       ho          0.00000  0.00000   A     0.00000e+00   0.00000e+00 ; 0.00  0.0000
 ha       ha          0.00000  0.00000   A     2.59964e-01   6.27600e-02 ; 1.46  0.0150
 h1       h1          0.00000  0.00000   A     2.47135e-01   6.56888e-02 ; 1.39  0.0157
 hc       hc          0.00000  0.00000   A     2.64953e-01   6.56888e-02 ; 1.49  0.0157

[ moleculetype ]
;name            nrexcl
oligo              3

[ atoms ]
;   nr  type  resi  res  atom  cgnr     charge      mass       ; qtot   bond_type
     1   ca     1   <0>    C1    1     -0.05380     12.01000 ; qtot -0.054
     2   ca     1   <0>    C2    2     -0.16410     12.01000 ; qtot -0.218
     3   ca     1   <0>    C3    3     -0.10790     12.01000 ; qtot -0.326
     4   cr     1   <0>    C4    4     -0.17170     12.01000 ; qtot -0.497
     5   cr     1   <0>    C5    5      0.10700     12.01000 ; qtot -0.390
     6   ca     1   <0>    C6    6      0.02350     12.01000 ; qtot -0.367
     7   nr     1   <0>    N1    7     -0.46460     14.01000 ; qtot -0.832
     8    c     1   <0>    C7    8      0.69320     12.01000 ; qtot -0.138
     9    o     1   <0>    O1    9     -0.58230     16.00000 ; qtot -0.721
    10    c     1   <0>    C8   10      0.68890     12.01000 ; qtot -0.032
    11    o     1   <0>    O2   11     -0.58070     16.00000 ; qtot -0.612
    12   nr     1   <0>    N2   12     -0.46420     14.01000 ; qtot -1.077
    13   cr     1   <0>    C9   13      0.10810     12.01000 ; qtot -0.969
    14   ca     1   <0>   C10   14      0.01880     12.01000 ; qtot -0.950
    15   ca     1   <0>   C11   15     -0.17600     12.01000 ; qtot -1.126
    16   ca     1   <0>   C12   16     -0.06770     12.01000 ; qtot -1.193
    17   ca     1   <0>   C13   17     -0.16210     12.01000 ; qtot -1.356
    18   ca     1   <0>   C14   18     -0.04680     12.01000 ; qtot -1.402
    19   os     1   <0>    O3   19     -0.35290     16.00000 ; qtot -1.755
    20   c3     1   <0>   C15   20      0.13700     12.01000 ; qtot -1.618
    21   c3     1   <0>   C16   21     -0.12630     12.01000 ; qtot -1.745
    22   c3     1   <0>   C17   22     -0.09640     12.01000 ; qtot -1.841
    23    c     1   <0>   C18   23      0.65690     12.01000 ; qtot -1.184
    24    o     1   <0>    O4   24     -0.56130     16.00000 ; qtot -1.745
    25   oh     1   <0>    O5   25     -0.60700     16.00000 ; qtot -2.352
    26   os     1   <0>    O6   26     -0.34980     16.00000 ; qtot -2.702
    27   c3     1   <0>   C19   27      0.17160     12.01000 ; qtot -2.531
    28   ca     1   <0>   C20   28     -0.10360     12.01000 ; qtot -2.634
    29   ca     1   <0>   C21   29     -0.11780     12.01000 ; qtot -2.752
    30   ca     1   <0>   C22   30     -0.11680     12.01000 ; qtot -2.869
    31   ca     1   <0>   C23   31     -0.03280     12.01000 ; qtot -2.902
    32   ca     1   <0>   C24   32     -0.11850     12.01000 ; qtot -3.020
    33   ca     1   <0>   C25   33     -0.03730     12.01000 ; qtot -3.057
    34   ca     1   <0>   C26   34     -0.12200     12.01000 ; qtot -3.179
    35   ca     1   <0>   C27   35     -0.12440     12.01000 ; qtot -3.304
    36   ca     1   <0>   C28   36     -0.11680     12.01000 ; qtot -3.421
    37   ca     1   <0>   C29   37     -0.10450     12.01000 ; qtot -3.525
    38   cr     1   <0>   C30   38     -0.19200     12.01000 ; qtot -3.717
    39   ca     1   <0>   C31   39     -0.08620     12.01000 ; qtot -3.803
    40   ca     1   <0>   C32   40      0.01780     12.01000 ; qtot -3.785
    41   ca     1   <0>   C33   41      0.17270     12.01000 ; qtot -3.613
    42   ca     1   <0>   C34   42     -0.20140     12.01000 ; qtot -3.814
    43   ca     1   <0>   C35   43     -0.04270     12.01000 ; qtot -3.857
    44   os     1   <0>    O7   44     -0.34360     16.00000 ; qtot -4.200
    45   c3     1   <0>   C36   45      0.17530     12.01000 ; qtot -4.025
    46   ca     1   <0>   C37   46     -0.13230     12.01000 ; qtot -4.157
    47   ca     1   <0>   C38   47     -0.10640     12.01000 ; qtot -4.264
    48   ca     1   <0>   C39   48     -0.13240     12.01000 ; qtot -4.396
    49   ca     1   <0>   C40   49     -0.12130     12.01000 ; qtot -4.518
    50   ca     1   <0>   C41   50     -0.12640     12.01000 ; qtot -4.644
    51   ca     1   <0>   C42   51     -0.12650     12.01000 ; qtot -4.770
    52   nh     1   <0>    N3   52     -0.81930     14.01000 ; qtot -5.590
    53   hn     1   <0>    H1   53      0.33720      1.00800 ; qtot -5.253
    54   hn     1   <0>    H2   54      0.33740      1.00800 ; qtot -4.915
    55   ho     1   <0>    H3   55      0.44580      1.00800 ; qtot -4.469
    56   hn     1   <0>    H4   56      0.41400      1.00800 ; qtot -4.055
    57   hn     1   <0>    H5   57      0.40190      1.00800 ; qtot -3.654
    58   ha     1   <0>    H6   58      0.16130      1.00800 ; qtot -3.492
    59   ha     1   <0>    H7   59      0.18580      1.00800 ; qtot -3.306
    60   ha     1   <0>    H8   60      0.14240      1.00800 ; qtot -3.164
    61   ha     1   <0>    H9   61      0.18250      1.00800 ; qtot -2.982
    62   ha     1   <0>   H10   62      0.16490      1.00800 ; qtot -2.817
    63   ha     1   <0>   H11   63      0.15950      1.00800 ; qtot -2.657
    64   h1     1   <0>   H12   64      0.05320      1.00800 ; qtot -2.604
    65   hc     1   <0>   H13   65      0.03640      1.00800 ; qtot -2.568
    66   hc     1   <0>   H14   66      0.04930      1.00800 ; qtot -2.518
    67   hc     1   <0>   H15   67      0.05180      1.00800 ; qtot -2.466
    68   hc     1   <0>   H16   68      0.04270      1.00800 ; qtot -2.424
    69   hc     1   <0>   H17   69      0.04510      1.00800 ; qtot -2.379
    70   hc     1   <0>   H18   70      0.05520      1.00800 ; qtot -2.323
    71   h1     1   <0>   H19   71      0.05180      1.00800 ; qtot -2.272
    72   h1     1   <0>   H20   72      0.06020      1.00800 ; qtot -2.211
    73   ha     1   <0>   H21   73      0.13940      1.00800 ; qtot -2.072
    74   ha     1   <0>   H22   74      0.13540      1.00800 ; qtot -1.937
    75   ha     1   <0>   H23   75      0.13440      1.00800 ; qtot -1.802
    76   ha     1   <0>   H24   76      0.13500      1.00800 ; qtot -1.667
    77   ha     1   <0>   H25   77      0.13500      1.00800 ; qtot -1.532
    78   ha     1   <0>   H26   78      0.13370      1.00800 ; qtot -1.399
    79   ha     1   <0>   H27   79      0.13470      1.00800 ; qtot -1.264
    80   ha     1   <0>   H28   80      0.15930      1.00800 ; qtot -1.105
    81   ha     1   <0>   H29   81      0.14150      1.00800 ; qtot -0.963
    82   ha     1   <0>   H30   82      0.15370      1.00800 ; qtot -0.809
    83   h1     1   <0>   H31   83      0.07200      1.00800 ; qtot -0.737
    84   h1     1   <0>   H32   84      0.05090      1.00800 ; qtot -0.686
    85   ha     1   <0>   H33   85      0.13940      1.00800 ; qtot -0.547
    86   ha     1   <0>   H34   86      0.13420      1.00800 ; qtot -0.413
    87   ha     1   <0>   H35   87      0.13320      1.00800 ; qtot -0.280
    88   ha     1   <0>   H36   88      0.14950      1.00800 ; qtot -0.130
    89   ha     1   <0>   H37   89      0.13010      1.00800 ; qtot -0.000

[ bonds ]
;   ai     aj funct   r             k
     1      2   1    1.3870e-01    4.0033e+05 ;     C1 - C2    
     1      4   1    1.3870e-01    4.0033e+05 ;     C1 - C4    
     1     58   1    1.0870e-01    2.8811e+05 ;     C1 - H6    
     2      5   1    1.3870e-01    4.0033e+05 ;     C2 - C5    
     2     59   1    1.0870e-01    2.8811e+05 ;     C2 - H7    
     3      4   1    1.3870e-01    4.0033e+05 ;     C3 - C4    
     3      6   1    1.3870e-01    4.0033e+05 ;     C3 - C6    
     3     60   1    1.0870e-01    2.8811e+05 ;     C3 - H8    
     4     10   1    1.4870e-01    2.9263e+05 ;     C4 - C8    
     5      6   1    1.3870e-01    4.0033e+05 ;     C5 - C6    
     5      7   1    1.4220e-01    3.1154e+05 ;     C5 - N1    
     6     26   1    1.3730e-01    3.1162e+05 ;     C6 - O6    
     7      8   1    1.3450e-01    4.0016e+05 ;     N1 - C7    
     7     53   1    1.0090e-01    3.4326e+05 ;     N1 - H1    
     8      9   1    1.2140e-01    5.4225e+05 ;     C7 - O1    
     8     38   1    1.4870e-01    2.9263e+05 ;     C7 - C30   
    10     11   1    1.2140e-01    5.4225e+05 ;     C8 - O2    
    10     12   1    1.3450e-01    4.0016e+05 ;     C8 - N2    
    12     13   1    1.4220e-01    3.1154e+05 ;     N2 - C9    
    12     54   1    1.0090e-01    3.4326e+05 ;     N2 - H2    
    13     14   1    1.3870e-01    4.0033e+05 ;     C9 - C10   
    13     15   1    1.3870e-01    4.0033e+05 ;     C9 - C11   
    14     16   1    1.3870e-01    4.0033e+05 ;    C10 - C12   
    14     19   1    1.3730e-01    3.1162e+05 ;    C10 - O3    
    15     18   1    1.3870e-01    4.0033e+05 ;    C11 - C14   
    15     61   1    1.0870e-01    2.8811e+05 ;    C11 - H9    
    16     17   1    1.3870e-01    4.0033e+05 ;    C12 - C13   
    16     62   1    1.0870e-01    2.8811e+05 ;    C12 - H10   
    17     18   1    1.3870e-01    4.0033e+05 ;    C13 - C14   
    17     23   1    1.4870e-01    2.9263e+05 ;    C13 - C18   
    18     63   1    1.0870e-01    2.8811e+05 ;    C14 - H11   
    19     20   1    1.4390e-01    2.5230e+05 ;     O3 - C15   
    20     21   1    1.5350e-01    2.5363e+05 ;    C15 - C16   
    20     22   1    1.5350e-01    2.5363e+05 ;    C15 - C17   
    20     64   1    1.0930e-01    2.8108e+05 ;    C15 - H12   
    21     65   1    1.0920e-01    2.8225e+05 ;    C16 - H13   
    21     66   1    1.0920e-01    2.8225e+05 ;    C16 - H14   
    21     67   1    1.0920e-01    2.8225e+05 ;    C16 - H15   
    22     68   1    1.0920e-01    2.8225e+05 ;    C17 - H16   
    22     69   1    1.0920e-01    2.8225e+05 ;    C17 - H17   
    22     70   1    1.0920e-01    2.8225e+05 ;    C17 - H18   
    23     24   1    1.2140e-01    5.4225e+05 ;    C18 - O4    
    23     25   1    1.3060e-01    3.9028e+05 ;    C18 - O5    
    25     55   1    9.7400e-02    3.0928e+05 ;     O5 - H3    
    26     27   1    1.4390e-01    2.5230e+05 ;     O6 - C19   
    27     28   1    1.5130e-01    2.7070e+05 ;    C19 - C20   
    27     71   1    1.0930e-01    2.8108e+05 ;    C19 - H19   
    27     72   1    1.0930e-01    2.8108e+05 ;    C19 - H20   
    28     29   1    1.3870e-01    4.0033e+05 ;    C20 - C21   
    28     37   1    1.3870e-01    4.0033e+05 ;    C20 - C29   
    29     30   1    1.3870e-01    4.0033e+05 ;    C21 - C22   
    29     73   1    1.0870e-01    2.8811e+05 ;    C21 - H21   
    30     31   1    1.3870e-01    4.0033e+05 ;    C22 - C23   
    30     74   1    1.0870e-01    2.8811e+05 ;    C22 - H22   
    31     32   1    1.3870e-01    4.0033e+05 ;    C23 - C24   
    31     33   1    1.3870e-01    4.0033e+05 ;    C23 - C25   
    32     34   1    1.3870e-01    4.0033e+05 ;    C24 - C26   
    32     75   1    1.0870e-01    2.8811e+05 ;    C24 - H23   
    33     36   1    1.3870e-01    4.0033e+05 ;    C25 - C28   
    33     37   1    1.3870e-01    4.0033e+05 ;    C25 - C29   
    34     35   1    1.3870e-01    4.0033e+05 ;    C26 - C27   
    34     76   1    1.0870e-01    2.8811e+05 ;    C26 - H24   
    35     36   1    1.3870e-01    4.0033e+05 ;    C27 - C28   
    35     77   1    1.0870e-01    2.8811e+05 ;    C27 - H25   
    36     78   1    1.0870e-01    2.8811e+05 ;    C28 - H26   
    37     79   1    1.0870e-01    2.8811e+05 ;    C29 - H27   
    38     39   1    1.3870e-01    4.0033e+05 ;    C30 - C31   
    38     43   1    1.3870e-01    4.0033e+05 ;    C30 - C35   
    39     40   1    1.3870e-01    4.0033e+05 ;    C31 - C32   
    39     80   1    1.0870e-01    2.8811e+05 ;    C31 - H28   
    40     41   1    1.3870e-01    4.0033e+05 ;    C32 - C33   
    40     44   1    1.3730e-01    3.1162e+05 ;    C32 - O7    
    41     42   1    1.3870e-01    4.0033e+05 ;    C33 - C34   
    41     52   1    1.3640e-01    3.7572e+05 ;    C33 - N3    
    42     43   1    1.3870e-01    4.0033e+05 ;    C34 - C35   
    42     81   1    1.0870e-01    2.8811e+05 ;    C34 - H29   
    43     82   1    1.0870e-01    2.8811e+05 ;    C35 - H30   
    44     45   1    1.4390e-01    2.5230e+05 ;     O7 - C36   
    45     46   1    1.5130e-01    2.7070e+05 ;    C36 - C37   
    45     83   1    1.0930e-01    2.8108e+05 ;    C36 - H31   
    45     84   1    1.0930e-01    2.8108e+05 ;    C36 - H32   
    46     47   1    1.3870e-01    4.0033e+05 ;    C37 - C38   
    46     51   1    1.3870e-01    4.0033e+05 ;    C37 - C42   
    47     48   1    1.3870e-01    4.0033e+05 ;    C38 - C39   
    47     85   1    1.0870e-01    2.8811e+05 ;    C38 - H33   
    48     49   1    1.3870e-01    4.0033e+05 ;    C39 - C40   
    48     86   1    1.0870e-01    2.8811e+05 ;    C39 - H34   
    49     50   1    1.3870e-01    4.0033e+05 ;    C40 - C41   
    49     87   1    1.0870e-01    2.8811e+05 ;    C40 - H35   
    50     51   1    1.3870e-01    4.0033e+05 ;    C41 - C42   
    50     88   1    1.0870e-01    2.8811e+05 ;    C41 - H36   
    51     89   1    1.0870e-01    2.8811e+05 ;    C42 - H37   
    52     56   1    1.0140e-01    3.3572e+05 ;     N3 - H4    
    52     57   1    1.0140e-01    3.3572e+05 ;     N3 - H5    

[ pairs ]
;   ai     aj    funct
     1      6      1 ;     C1 - C6    
     1      7      1 ;     C1 - N1    
     1     11      1 ;     C1 - O2    
     1     12      1 ;     C1 - N2    
     1     60      1 ;     C1 - H8    
     2      3      1 ;     C2 - C3    
     2      8      1 ;     C2 - C7    
     2     10      1 ;     C2 - C8    
     2     26      1 ;     C2 - O6    
     2     53      1 ;     C2 - H1    
     3      7      1 ;     C3 - N1    
     3     11      1 ;     C3 - O2    
     3     12      1 ;     C3 - N2    
     3     27      1 ;     C3 - C19   
     4      5      1 ;     C4 - C5    
     4     13      1 ;     C4 - C9    
     4     26      1 ;     C4 - O6    
     4     54      1 ;     C4 - H2    
     4     59      1 ;     C4 - H7    
     5      9      1 ;     C5 - O1    
     5     27      1 ;     C5 - C19   
     5     38      1 ;     C5 - C30   
     5     60      1 ;     C5 - H8    
     6      8      1 ;     C6 - C7    
     6     10      1 ;     C6 - C8    
     6     28      1 ;     C6 - C20   
     6     53      1 ;     C6 - H1    
     6     59      1 ;     C6 - H7    
     6     71      1 ;     C6 - H19   
     6     72      1 ;     C6 - H20   
     7     26      1 ;     N1 - O6    
     7     39      1 ;     N1 - C31   
     7     43      1 ;     N1 - C35   
     7     59      1 ;     N1 - H7    
     8     40      1 ;     C7 - C32   
     8     42      1 ;     C7 - C34   
     8     80      1 ;     C7 - H28   
     8     82      1 ;     C7 - H30   
     9     39      1 ;     O1 - C31   
     9     43      1 ;     O1 - C35   
     9     53      1 ;     O1 - H1    
    10     14      1 ;     C8 - C10   
    10     15      1 ;     C8 - C11   
    10     60      1 ;     C8 - H8    
    11     13      1 ;     O2 - C9    
    11     54      1 ;     O2 - H2    
    12     16      1 ;     N2 - C12   
    12     18      1 ;     N2 - C14   
    12     19      1 ;     N2 - O3    
    12     61      1 ;     N2 - H9    
    13     17      1 ;     C9 - C13   
    13     20      1 ;     C9 - C15   
    13     62      1 ;     C9 - H10   
    13     63      1 ;     C9 - H11   
    14     18      1 ;    C10 - C14   
    14     21      1 ;    C10 - C16   
    14     22      1 ;    C10 - C17   
    14     23      1 ;    C10 - C18   
    14     54      1 ;    C10 - H2    
    14     61      1 ;    C10 - H9    
    14     64      1 ;    C10 - H12   
    15     16      1 ;    C11 - C12   
    15     19      1 ;    C11 - O3    
    15     23      1 ;    C11 - C18   
    15     54      1 ;    C11 - H2    
    16     20      1 ;    C12 - C15   
    16     24      1 ;    C12 - O4    
    16     25      1 ;    C12 - O5    
    16     63      1 ;    C12 - H11   
    17     19      1 ;    C13 - O3    
    17     55      1 ;    C13 - H3    
    17     61      1 ;    C13 - H9    
    18     24      1 ;    C14 - O4    
    18     25      1 ;    C14 - O5    
    18     62      1 ;    C14 - H10   
    19     62      1 ;     O3 - H10   
    19     65      1 ;     O3 - H13   
    19     66      1 ;     O3 - H14   
    19     67      1 ;     O3 - H15   
    19     68      1 ;     O3 - H16   
    19     69      1 ;     O3 - H17   
    19     70      1 ;     O3 - H18   
    21     68      1 ;    C16 - H16   
    21     69      1 ;    C16 - H17   
    21     70      1 ;    C16 - H18   
    22     65      1 ;    C17 - H13   
    22     66      1 ;    C17 - H14   
    22     67      1 ;    C17 - H15   
    23     62      1 ;    C18 - H10   
    23     63      1 ;    C18 - H11   
    24     55      1 ;     O4 - H3    
    26     29      1 ;     O6 - C21   
    26     37      1 ;     O6 - C29   
    26     60      1 ;     O6 - H8    
    27     30      1 ;    C19 - C22   
    27     33      1 ;    C19 - C25   
    27     73      1 ;    C19 - H21   
    27     79      1 ;    C19 - H27   
    28     31      1 ;    C20 - C23   
    28     36      1 ;    C20 - C28   
    28     74      1 ;    C20 - H22   
    29     32      1 ;    C21 - C24   
    29     33      1 ;    C21 - C25   
    29     71      1 ;    C21 - H19   
    29     72      1 ;    C21 - H20   
    29     79      1 ;    C21 - H27   
    30     34      1 ;    C22 - C26   
    30     36      1 ;    C22 - C28   
    30     37      1 ;    C22 - C29   
    30     75      1 ;    C22 - H23   
    31     35      1 ;    C23 - C27   
    31     73      1 ;    C23 - H21   
    31     76      1 ;    C23 - H24   
    31     78      1 ;    C23 - H26   
    31     79      1 ;    C23 - H27   
    32     36      1 ;    C24 - C28   
    32     37      1 ;    C24 - C29   
    32     74      1 ;    C24 - H22   
    32     77      1 ;    C24 - H25   
    33     34      1 ;    C25 - C26   
    33     74      1 ;    C25 - H22   
    33     75      1 ;    C25 - H23   
    33     77      1 ;    C25 - H25   
    34     78      1 ;    C26 - H26   
    35     37      1 ;    C27 - C29   
    35     75      1 ;    C27 - H23   
    36     76      1 ;    C28 - H24   
    36     79      1 ;    C28 - H27   
    37     71      1 ;    C29 - H19   
    37     72      1 ;    C29 - H20   
    37     73      1 ;    C29 - H21   
    37     78      1 ;    C29 - H26   
    38     41      1 ;    C30 - C33   
    38     44      1 ;    C30 - O7    
    38     53      1 ;    C30 - H1    
    38     81      1 ;    C30 - H29   
    39     42      1 ;    C31 - C34   
    39     45      1 ;    C31 - C36   
    39     52      1 ;    C31 - N3    
    39     82      1 ;    C31 - H30   
    40     43      1 ;    C32 - C35   
    40     46      1 ;    C32 - C37   
    40     56      1 ;    C32 - H4    
    40     57      1 ;    C32 - H5    
    40     81      1 ;    C32 - H29   
    40     83      1 ;    C32 - H31   
    40     84      1 ;    C32 - H32   
    41     45      1 ;    C33 - C36   
    41     80      1 ;    C33 - H28   
    41     82      1 ;    C33 - H30   
    42     44      1 ;    C34 - O7    
    42     56      1 ;    C34 - H4    
    42     57      1 ;    C34 - H5    
    43     52      1 ;    C35 - N3    
    43     80      1 ;    C35 - H28   
    44     47      1 ;     O7 - C38   
    44     51      1 ;     O7 - C42   
    44     52      1 ;     O7 - N3    
    44     80      1 ;     O7 - H28   
    45     48      1 ;    C36 - C39   
    45     50      1 ;    C36 - C41   
    45     85      1 ;    C36 - H33   
    45     89      1 ;    C36 - H37   
    46     49      1 ;    C37 - C40   
    46     86      1 ;    C37 - H34   
    46     88      1 ;    C37 - H36   
    47     50      1 ;    C38 - C41   
    47     83      1 ;    C38 - H31   
    47     84      1 ;    C38 - H32   
    47     87      1 ;    C38 - H35   
    47     89      1 ;    C38 - H37   
    48     51      1 ;    C39 - C42   
    48     88      1 ;    C39 - H36   
    49     85      1 ;    C40 - H33   
    49     89      1 ;    C40 - H37   
    50     86      1 ;    C41 - H34   
    51     83      1 ;    C42 - H31   
    51     84      1 ;    C42 - H32   
    51     85      1 ;    C42 - H33   
    51     87      1 ;    C42 - H35   
    52     81      1 ;     N3 - H29   
    58      3      1 ;     H6 - C3    
    58      5      1 ;     H6 - C5    
    58     10      1 ;     H6 - C8    
    58     59      1 ;     H6 - H7    
    61     63      1 ;     H9 - H11   
    64     65      1 ;    H12 - H13   
    64     66      1 ;    H12 - H14   
    64     67      1 ;    H12 - H15   
    64     68      1 ;    H12 - H16   
    64     69      1 ;    H12 - H17   
    64     70      1 ;    H12 - H18   
    73     74      1 ;    H21 - H22   
    75     76      1 ;    H23 - H24   
    76     77      1 ;    H24 - H25   
    77     78      1 ;    H25 - H26   
    81     82      1 ;    H29 - H30   
    85     86      1 ;    H33 - H34   
    86     87      1 ;    H34 - H35   
    87     88      1 ;    H35 - H36   
    88     89      1 ;    H36 - H37   

[ angles ]
;   ai     aj     ak    funct   theta         cth
     1      2      5      1    1.1997e+02    5.6233e+02 ;     C1 - C2     - C5    
     1      2     59      1    1.2001e+02    4.0585e+02 ;     C1 - C2     - H7    
     1      4      3      1    1.1997e+02    5.6233e+02 ;     C1 - C4     - C3    
     1      4     10      1    1.2014e+02    5.4057e+02 ;     C1 - C4     - C8    
     2      1      4      1    1.1997e+02    5.6233e+02 ;     C2 - C1     - C4    
     2      1     58      1    1.2001e+02    4.0585e+02 ;     C2 - C1     - H6    
     2      5      6      1    1.1997e+02    5.6233e+02 ;     C2 - C5     - C6    
     2      5      7      1    1.1989e+02    5.6902e+02 ;     C2 - C5     - N1    
     3      4     10      1    1.2014e+02    5.4057e+02 ;     C3 - C4     - C8    
     3      6      5      1    1.1997e+02    5.6233e+02 ;     C3 - C6     - C5    
     3      6     26      1    1.1920e+02    5.8409e+02 ;     C3 - C6     - O6    
     4      1     58      1    1.2001e+02    4.0585e+02 ;     C4 - C1     - H6    
     4      3      6      1    1.1997e+02    5.6233e+02 ;     C4 - C3     - C6    
     4      3     60      1    1.2001e+02    4.0585e+02 ;     C4 - C3     - H8    
     4     10     11      1    1.2344e+02    5.7488e+02 ;     C4 - C8     - O2    
     4     10     12      1    1.1203e+02    5.8074e+02 ;     C4 - C8     - N2    
     5      2     59      1    1.2001e+02    4.0585e+02 ;     C5 - C2     - H7    
     5      6     26      1    1.1920e+02    5.8409e+02 ;     C5 - C6     - O6    
     5      7      8      1    1.2371e+02    5.3806e+02 ;     C5 - N1     - C7    
     5      7     53      1    1.1459e+02    3.9832e+02 ;     C5 - N1     - H1    
     6      3     60      1    1.2001e+02    4.0585e+02 ;     C6 - C3     - H8    
     6      5      7      1    1.1989e+02    5.6902e+02 ;     C6 - C5     - N1    
     6     26     27      1    1.1760e+02    5.2216e+02 ;     C6 - O6     - C19   
     7      8      9      1    1.2203e+02    6.3429e+02 ;     N1 - C7     - O1    
     7      8     38      1    1.1203e+02    5.8074e+02 ;     N1 - C7     - C30   
     8      7     53      1    1.1846e+02    4.1171e+02 ;     C7 - N1     - H1    
     8     38     39      1    1.2014e+02    5.4057e+02 ;     C7 - C30    - C31   
     8     38     43      1    1.2014e+02    5.4057e+02 ;     C7 - C30    - C35   
     9      8     38      1    1.2344e+02    5.7488e+02 ;     O1 - C7     - C30   
    10     12     13      1    1.2371e+02    5.3806e+02 ;     C8 - N2     - C9    
    10     12     54      1    1.1846e+02    4.1171e+02 ;     C8 - N2     - H2    
    11     10     12      1    1.2203e+02    6.3429e+02 ;     O2 - C8     - N2    
    12     13     14      1    1.1989e+02    5.6902e+02 ;     N2 - C9     - C10   
    12     13     15      1    1.1989e+02    5.6902e+02 ;     N2 - C9     - C11   
    13     12     54      1    1.1459e+02    3.9832e+02 ;     C9 - N2     - H2    
    13     14     16      1    1.1997e+02    5.6233e+02 ;     C9 - C10    - C12   
    13     14     19      1    1.1920e+02    5.8409e+02 ;     C9 - C10    - O3    
    13     15     18      1    1.1997e+02    5.6233e+02 ;     C9 - C11    - C14   
    13     15     61      1    1.2001e+02    4.0585e+02 ;     C9 - C11    - H9    
    14     13     15      1    1.1997e+02    5.6233e+02 ;    C10 - C9     - C11   
    14     16     17      1    1.1997e+02    5.6233e+02 ;    C10 - C12    - C13   
    14     16     62      1    1.2001e+02    4.0585e+02 ;    C10 - C12    - H10   
    14     19     20      1    1.1760e+02    5.2216e+02 ;    C10 - O3     - C15   
    15     18     17      1    1.1997e+02    5.6233e+02 ;    C11 - C14    - C13   
    15     18     63      1    1.2001e+02    4.0585e+02 ;    C11 - C14    - H11   
    16     14     19      1    1.1920e+02    5.8409e+02 ;    C12 - C10    - O3    
    16     17     18      1    1.1997e+02    5.6233e+02 ;    C12 - C13    - C14   
    16     17     23      1    1.2014e+02    5.4057e+02 ;    C12 - C13    - C18   
    17     16     62      1    1.2001e+02    4.0585e+02 ;    C13 - C12    - H10   
    17     18     63      1    1.2001e+02    4.0585e+02 ;    C13 - C14    - H11   
    17     23     24      1    1.2344e+02    5.7488e+02 ;    C13 - C18    - O4    
    17     23     25      1    1.1546e+02    5.8158e+02 ;    C13 - C18    - O5    
    18     15     61      1    1.2001e+02    4.0585e+02 ;    C14 - C11    - H9    
    18     17     23      1    1.2014e+02    5.4057e+02 ;    C14 - C13    - C18   
    19     20     21      1    1.0842e+02    5.6735e+02 ;     O3 - C15    - C16   
    19     20     22      1    1.0842e+02    5.6735e+02 ;     O3 - C15    - C17   
    19     20     64      1    1.0882e+02    4.2509e+02 ;     O3 - C15    - H12   
    20     21     65      1    1.1005e+02    3.8828e+02 ;    C15 - C16    - H13   
    20     21     66      1    1.1005e+02    3.8828e+02 ;    C15 - C16    - H14   
    20     21     67      1    1.1005e+02    3.8828e+02 ;    C15 - C16    - H15   
    20     22     68      1    1.1005e+02    3.8828e+02 ;    C15 - C17    - H16   
    20     22     69      1    1.1005e+02    3.8828e+02 ;    C15 - C17    - H17   
    20     22     70      1    1.1005e+02    3.8828e+02 ;    C15 - C17    - H18   
    21     20     22      1    1.1063e+02    5.2886e+02 ;    C16 - C15    - C17   
    21     20     64      1    1.1007e+02    3.8828e+02 ;    C16 - C15    - H12   
    22     20     64      1    1.1007e+02    3.8828e+02 ;    C17 - C15    - H12   
    23     25     55      1    1.0737e+02    4.2844e+02 ;    C18 - O5     - H3    
    24     23     25      1    1.2288e+02    6.4768e+02 ;     O4 - C18    - O5    
    26     27     28      1    1.1051e+02    5.6651e+02 ;     O6 - C19    - C20   
    26     27     71      1    1.0882e+02    4.2509e+02 ;     O6 - C19    - H19   
    26     27     72      1    1.0882e+02    4.2509e+02 ;     O6 - C19    - H20   
    27     28     29      1    1.2063e+02    5.3388e+02 ;    C19 - C20    - C21   
    27     28     37      1    1.2063e+02    5.3388e+02 ;    C19 - C20    - C29   
    28     27     71      1    1.1095e+02    3.9162e+02 ;    C20 - C19    - H19   
    28     27     72      1    1.1095e+02    3.9162e+02 ;    C20 - C19    - H20   
    28     29     30      1    1.1997e+02    5.6233e+02 ;    C20 - C21    - C22   
    28     29     73      1    1.2001e+02    4.0585e+02 ;    C20 - C21    - H21   
    28     37     33      1    1.1997e+02    5.6233e+02 ;    C20 - C29    - C25   
    28     37     79      1    1.2001e+02    4.0585e+02 ;    C20 - C29    - H27   
    29     28     37      1    1.1997e+02    5.6233e+02 ;    C21 - C20    - C29   
    29     30     31      1    1.1997e+02    5.6233e+02 ;    C21 - C22    - C23   
    29     30     74      1    1.2001e+02    4.0585e+02 ;    C21 - C22    - H22   
    30     29     73      1    1.2001e+02    4.0585e+02 ;    C22 - C21    - H21   
    30     31     32      1    1.1997e+02    5.6233e+02 ;    C22 - C23    - C24   
    30     31     33      1    1.1997e+02    5.6233e+02 ;    C22 - C23    - C25   
    31     30     74      1    1.2001e+02    4.0585e+02 ;    C23 - C22    - H22   
    31     32     34      1    1.1997e+02    5.6233e+02 ;    C23 - C24    - C26   
    31     32     75      1    1.2001e+02    4.0585e+02 ;    C23 - C24    - H23   
    31     33     36      1    1.1997e+02    5.6233e+02 ;    C23 - C25    - C28   
    31     33     37      1    1.1997e+02    5.6233e+02 ;    C23 - C25    - C29   
    32     31     33      1    1.1997e+02    5.6233e+02 ;    C24 - C23    - C25   
    32     34     35      1    1.1997e+02    5.6233e+02 ;    C24 - C26    - C27   
    32     34     76      1    1.2001e+02    4.0585e+02 ;    C24 - C26    - H24   
    33     36     35      1    1.1997e+02    5.6233e+02 ;    C25 - C28    - C27   
    33     36     78      1    1.2001e+02    4.0585e+02 ;    C25 - C28    - H26   
    33     37     79      1    1.2001e+02    4.0585e+02 ;    C25 - C29    - H27   
    34     32     75      1    1.2001e+02    4.0585e+02 ;    C26 - C24    - H23   
    34     35     36      1    1.1997e+02    5.6233e+02 ;    C26 - C27    - C28   
    34     35     77      1    1.2001e+02    4.0585e+02 ;    C26 - C27    - H25   
    35     34     76      1    1.2001e+02    4.0585e+02 ;    C27 - C26    - H24   
    35     36     78      1    1.2001e+02    4.0585e+02 ;    C27 - C28    - H26   
    36     33     37      1    1.1997e+02    5.6233e+02 ;    C28 - C25    - C29   
    36     35     77      1    1.2001e+02    4.0585e+02 ;    C28 - C27    - H25   
    38     39     40      1    1.1997e+02    5.6233e+02 ;    C30 - C31    - C32   
    38     39     80      1    1.2001e+02    4.0585e+02 ;    C30 - C31    - H28   
    38     43     42      1    1.1997e+02    5.6233e+02 ;    C30 - C35    - C34   
    38     43     82      1    1.2001e+02    4.0585e+02 ;    C30 - C35    - H30   
    39     38     43      1    1.1997e+02    5.6233e+02 ;    C31 - C30    - C35   
    39     40     41      1    1.1997e+02    5.6233e+02 ;    C31 - C32    - C33   
    39     40     44      1    1.1920e+02    5.8409e+02 ;    C31 - C32    - O7    
    40     39     80      1    1.2001e+02    4.0585e+02 ;    C32 - C31    - H28   
    40     41     42      1    1.1997e+02    5.6233e+02 ;    C32 - C33    - C34   
    40     41     52      1    1.2013e+02    5.7990e+02 ;    C32 - C33    - N3    
    40     44     45      1    1.1760e+02    5.2216e+02 ;    C32 - O7     - C36   
    41     40     44      1    1.1920e+02    5.8409e+02 ;    C33 - C32    - O7    
    41     42     43      1    1.1997e+02    5.6233e+02 ;    C33 - C34    - C35   
    41     42     81      1    1.2001e+02    4.0585e+02 ;    C33 - C34    - H29   
    41     52     56      1    1.1379e+02    4.1505e+02 ;    C33 - N3     - H4    
    41     52     57      1    1.1379e+02    4.1505e+02 ;    C33 - N3     - H5    
    42     41     52      1    1.2013e+02    5.7990e+02 ;    C34 - C33    - N3    
    42     43     82      1    1.2001e+02    4.0585e+02 ;    C34 - C35    - H30   
    43     42     81      1    1.2001e+02    4.0585e+02 ;    C35 - C34    - H29   
    44     45     46      1    1.1051e+02    5.6651e+02 ;     O7 - C36    - C37   
    44     45     83      1    1.0882e+02    4.2509e+02 ;     O7 - C36    - H31   
    44     45     84      1    1.0882e+02    4.2509e+02 ;     O7 - C36    - H32   
    45     46     47      1    1.2063e+02    5.3388e+02 ;    C36 - C37    - C38   
    45     46     51      1    1.2063e+02    5.3388e+02 ;    C36 - C37    - C42   
    46     45     83      1    1.1095e+02    3.9162e+02 ;    C37 - C36    - H31   
    46     45     84      1    1.1095e+02    3.9162e+02 ;    C37 - C36    - H32   
    46     47     48      1    1.1997e+02    5.6233e+02 ;    C37 - C38    - C39   
    46     47     85      1    1.2001e+02    4.0585e+02 ;    C37 - C38    - H33   
    46     51     50      1    1.1997e+02    5.6233e+02 ;    C37 - C42    - C41   
    46     51     89      1    1.2001e+02    4.0585e+02 ;    C37 - C42    - H37   
    47     46     51      1    1.1997e+02    5.6233e+02 ;    C38 - C37    - C42   
    47     48     49      1    1.1997e+02    5.6233e+02 ;    C38 - C39    - C40   
    47     48     86      1    1.2001e+02    4.0585e+02 ;    C38 - C39    - H34   
    48     47     85      1    1.2001e+02    4.0585e+02 ;    C39 - C38    - H33   
    48     49     50      1    1.1997e+02    5.6233e+02 ;    C39 - C40    - C41   
    48     49     87      1    1.2001e+02    4.0585e+02 ;    C39 - C40    - H35   
    49     48     86      1    1.2001e+02    4.0585e+02 ;    C40 - C39    - H34   
    49     50     51      1    1.1997e+02    5.6233e+02 ;    C40 - C41    - C42   
    49     50     88      1    1.2001e+02    4.0585e+02 ;    C40 - C41    - H36   
    50     49     87      1    1.2001e+02    4.0585e+02 ;    C41 - C40    - H35   
    50     51     89      1    1.2001e+02    4.0585e+02 ;    C41 - C42    - H37   
    51     50     88      1    1.2001e+02    4.0585e+02 ;    C42 - C41    - H36   
    56     52     57      1    1.1443e+02    3.3556e+02 ;     H4 - N3     - H5    
    65     21     66      1    1.0835e+02    3.2970e+02 ;    H13 - C16    - H14   
    65     21     67      1    1.0835e+02    3.2970e+02 ;    H13 - C16    - H15   
    66     21     67      1    1.0835e+02    3.2970e+02 ;    H14 - C16    - H15   
    68     22     69      1    1.0835e+02    3.2970e+02 ;    H16 - C17    - H17   
    68     22     70      1    1.0835e+02    3.2970e+02 ;    H16 - C17    - H18   
    69     22     70      1    1.0835e+02    3.2970e+02 ;    H17 - C17    - H18   
    71     27     72      1    1.0955e+02    3.2803e+02 ;    H19 - C19    - H20   
    83     45     84      1    1.0955e+02    3.2803e+02 ;    H31 - C36    - H32   

[ dihedrals ] ; propers
; treated as RBs in GROMACS to use combine multiple AMBER torsions per quartet
; i   j   k   l func   C0        C1        C2        C3        C4        C5
  1   2   5   6   3   30.33400    0.00000  -30.33400    0.00000    0.00000    0.00000 ;     C1-    C2-    C5-    C6
  1   2   5   7   3   30.33400    0.00000  -30.33400    0.00000    0.00000    0.00000 ;     C1-    C2-    C5-    N1
  1   4   3   6   3   30.33400    0.00000  -30.33400    0.00000    0.00000    0.00000 ;     C1-    C4-    C3-    C6
  1   4   3  60   3   30.33400    0.00000  -30.33400    0.00000    0.00000    0.00000 ;     C1-    C4-    C3-    H8
  1   4  10  11   3    8.68180    0.00000   -8.68180    0.00000    0.00000    0.00000 ;     C1-    C4-    C8-    O2
  1   4  10  12   3    8.68180    0.00000   -8.68180    0.00000    0.00000    0.00000 ;     C1-    C4-    C8-    N2
  2   1   4   3   3   30.33400    0.00000  -30.33400    0.00000    0.00000    0.00000 ;     C2-    C1-    C4-    C3
  2   1   4  10   3   30.33400    0.00000  -30.33400    0.00000    0.00000    0.00000 ;     C2-    C1-    C4-    C8
  2   5   6   3   3   30.33400    0.00000  -30.33400    0.00000    0.00000    0.00000 ;     C2-    C5-    C6-    C3
  2   5   6  26   3   30.33400    0.00000  -30.33400    0.00000    0.00000    0.00000 ;     C2-    C5-    C6-    O6
  2   5   7   8   3   29.80682   13.99130    0.96232  -43.79811    0.00000    0.00000 ;     C2-    C5-    N1-    C7
  2   5   7  53   3    3.76560    0.00000   -3.76560    0.00000    0.00000    0.00000 ;     C2-    C5-    N1-    H1
  3   4  10  11   3    8.68180    0.00000   -8.68180    0.00000    0.00000    0.00000 ;     C3-    C4-    C8-    O2
  3   4  10  12   3    8.68180    0.00000   -8.68180    0.00000    0.00000    0.00000 ;     C3-    C4-    C8-    N2
  3   6   5   7   3   30.33400    0.00000  -30.33400    0.00000    0.00000    0.00000 ;     C3-    C6-    C5-    N1
  3   6  26  27   3    7.53120    0.00000   -7.53120    0.00000    0.00000    0.00000 ;     C3-    C6-    O6-   C19
  4   1   2   5   3   30.33400    0.00000  -30.33400    0.00000    0.00000    0.00000 ;     C4-    C1-    C2-    C5
  4   1   2  59   3   30.33400    0.00000  -30.33400    0.00000    0.00000    0.00000 ;     C4-    C1-    C2-    H7
  4   3   6   5   3   30.33400    0.00000  -30.33400    0.00000    0.00000    0.00000 ;     C4-    C3-    C6-    C5
  4   3   6  26   3   30.33400    0.00000  -30.33400    0.00000    0.00000    0.00000 ;     C4-    C3-    C6-    O6
  4  10  12  13   3   20.92000    0.00000  -20.92000    0.00000    0.00000    0.00000 ;     C4-    C8-    N2-    C9
  4  10  12  54   3   20.92000    0.00000  -20.92000    0.00000    0.00000    0.00000 ;     C4-    C8-    N2-    H2
  5   6   3  60   3   30.33400    0.00000  -30.33400    0.00000    0.00000    0.00000 ;     C5-    C6-    C3-    H8
  5   6  26  27   3    7.53120    0.00000   -7.53120    0.00000    0.00000    0.00000 ;     C5-    C6-    O6-   C19
  5   7   8   9   3   20.92000    0.00000  -20.92000    0.00000    0.00000    0.00000 ;     C5-    N1-    C7-    O1
  5   7   8  38   3   20.92000    0.00000  -20.92000    0.00000    0.00000    0.00000 ;     C5-    N1-    C7-   C30
  6   3   4  10   3   30.33400    0.00000  -30.33400    0.00000    0.00000    0.00000 ;     C6-    C3-    C4-    C8
  6   5   2  59   3   30.33400    0.00000  -30.33400    0.00000    0.00000    0.00000 ;     C6-    C5-    C2-    H7
  6   5   7   8   3   29.80682   13.99130    0.96232  -43.79811    0.00000    0.00000 ;     C6-    C5-    N1-    C7
  6   5   7  53   3    3.76560    0.00000   -3.76560    0.00000    0.00000    0.00000 ;     C6-    C5-    N1-    H1
  6  26  27  28   3    1.60387    4.81160    0.00000   -6.41547    0.00000    0.00000 ;     C6-    O6-   C19-   C20
  6  26  27  71   3    1.60387    4.81160    0.00000   -6.41547    0.00000    0.00000 ;     C6-    O6-   C19-   H19
  6  26  27  72   3    1.60387    4.81160    0.00000   -6.41547    0.00000    0.00000 ;     C6-    O6-   C19-   H20
  7   5   2  59   3   30.33400    0.00000  -30.33400    0.00000    0.00000    0.00000 ;     N1-    C5-    C2-    H7
  7   5   6  26   3   30.33400    0.00000  -30.33400    0.00000    0.00000    0.00000 ;     N1-    C5-    C6-    O6
  7   8  38  39   3    8.68180    0.00000   -8.68180    0.00000    0.00000    0.00000 ;     N1-    C7-   C30-   C31
  7   8  38  43   3    8.68180    0.00000   -8.68180    0.00000    0.00000    0.00000 ;     N1-    C7-   C30-   C35
  8  38  39  40   3   30.33400    0.00000  -30.33400    0.00000    0.00000    0.00000 ;     C7-   C30-   C31-   C32
  8  38  39  80   3   30.33400    0.00000  -30.33400    0.00000    0.00000    0.00000 ;     C7-   C30-   C31-   H28
  8  38  43  42   3   30.33400    0.00000  -30.33400    0.00000    0.00000    0.00000 ;     C7-   C30-   C35-   C34
  8  38  43  82   3   30.33400    0.00000  -30.33400    0.00000    0.00000    0.00000 ;     C7-   C30-   C35-   H30
  9   8   7  53   3   20.92000    0.00000  -20.92000    0.00000    0.00000    0.00000 ;     O1-    C7-    N1-    H1
  9   8  38  39   3    8.68180    0.00000   -8.68180    0.00000    0.00000    0.00000 ;     O1-    C7-   C30-   C31
  9   8  38  43   3    8.68180    0.00000   -8.68180    0.00000    0.00000    0.00000 ;     O1-    C7-   C30-   C35
 10   4   3  60   3   30.33400    0.00000  -30.33400    0.00000    0.00000    0.00000 ;     C8-    C4-    C3-    H8
 10  12  13  14   3   29.80682   13.99130    0.96232  -43.79811    0.00000    0.00000 ;     C8-    N2-    C9-   C10
 10  12  13  15   3   29.80682   13.99130    0.96232  -43.79811    0.00000    0.00000 ;     C8-    N2-    C9-   C11
 11  10  12  13   3   20.92000    0.00000  -20.92000    0.00000    0.00000    0.00000 ;     O2-    C8-    N2-    C9
 11  10  12  54   3   20.92000    0.00000  -20.92000    0.00000    0.00000    0.00000 ;     O2-    C8-    N2-    H2
 12  13  14  16   3   30.33400    0.00000  -30.33400    0.00000    0.00000    0.00000 ;     N2-    C9-   C10-   C12
 12  13  14  19   3   30.33400    0.00000  -30.33400    0.00000    0.00000    0.00000 ;     N2-    C9-   C10-    O3
 12  13  15  18   3   30.33400    0.00000  -30.33400    0.00000    0.00000    0.00000 ;     N2-    C9-   C11-   C14
 12  13  15  61   3   30.33400    0.00000  -30.33400    0.00000    0.00000    0.00000 ;     N2-    C9-   C11-    H9
 13  14  16  17   3   30.33400    0.00000  -30.33400    0.00000    0.00000    0.00000 ;     C9-   C10-   C12-   C13
 13  14  16  62   3   30.33400    0.00000  -30.33400    0.00000    0.00000    0.00000 ;     C9-   C10-   C12-   H10
 13  14  19  20   3    7.53120    0.00000   -7.53120    0.00000    0.00000    0.00000 ;     C9-   C10-    O3-   C15
 13  15  18  17   3   30.33400    0.00000  -30.33400    0.00000    0.00000    0.00000 ;     C9-   C11-   C14-   C13
 13  15  18  63   3   30.33400    0.00000  -30.33400    0.00000    0.00000    0.00000 ;     C9-   C11-   C14-   H11
 14  13  12  54   3    3.76560    0.00000   -3.76560    0.00000    0.00000    0.00000 ;    C10-    C9-    N2-    H2
 14  13  15  18   3   30.33400    0.00000  -30.33400    0.00000    0.00000    0.00000 ;    C10-    C9-   C11-   C14
 14  13  15  61   3   30.33400    0.00000  -30.33400    0.00000    0.00000    0.00000 ;    C10-    C9-   C11-    H9
 14  16  17  18   3   30.33400    0.00000  -30.33400    0.00000    0.00000    0.00000 ;    C10-   C12-   C13-   C14
 14  16  17  23   3   30.33400    0.00000  -30.33400    0.00000    0.00000    0.00000 ;    C10-   C12-   C13-   C18
 14  19  20  21   3    1.60387    4.81160    0.00000   -6.41547    0.00000    0.00000 ;    C10-    O3-   C15-   C16
 14  19  20  22   3    1.60387    4.81160    0.00000   -6.41547    0.00000    0.00000 ;    C10-    O3-   C15-   C17
 14  19  20  64   3    1.60387    4.81160    0.00000   -6.41547    0.00000    0.00000 ;    C10-    O3-   C15-   H12
 15  13  12  54   3    3.76560    0.00000   -3.76560    0.00000    0.00000    0.00000 ;    C11-    C9-    N2-    H2
 15  13  14  16   3   30.33400    0.00000  -30.33400    0.00000    0.00000    0.00000 ;    C11-    C9-   C10-   C12
 15  13  14  19   3   30.33400    0.00000  -30.33400    0.00000    0.00000    0.00000 ;    C11-    C9-   C10-    O3
 15  18  17  16   3   30.33400    0.00000  -30.33400    0.00000    0.00000    0.00000 ;    C11-   C14-   C13-   C12
 15  18  17  23   3   30.33400    0.00000  -30.33400    0.00000    0.00000    0.00000 ;    C11-   C14-   C13-   C18
 16  14  19  20   3    7.53120    0.00000   -7.53120    0.00000    0.00000    0.00000 ;    C12-   C10-    O3-   C15
 16  17  18  63   3   30.33400    0.00000  -30.33400    0.00000    0.00000    0.00000 ;    C12-   C13-   C14-   H11
 16  17  23  24   3   30.33400    0.00000  -30.33400    0.00000    0.00000    0.00000 ;    C12-   C13-   C18-    O4
 16  17  23  25   3   30.33400    0.00000  -30.33400    0.00000    0.00000    0.00000 ;    C12-   C13-   C18-    O5
 17  16  14  19   3   30.33400    0.00000  -30.33400    0.00000    0.00000    0.00000 ;    C13-   C12-   C10-    O3
 17  18  15  61   3   30.33400    0.00000  -30.33400    0.00000    0.00000    0.00000 ;    C13-   C14-   C11-    H9
 17  23  25  55   3   19.24640    0.00000  -19.24640    0.00000    0.00000    0.00000 ;    C13-   C18-    O5-    H3
 18  17  16  62   3   30.33400    0.00000  -30.33400    0.00000    0.00000    0.00000 ;    C14-   C13-   C12-   H10
 18  17  23  24   3   30.33400    0.00000  -30.33400    0.00000    0.00000    0.00000 ;    C14-   C13-   C18-    O4
 18  17  23  25   3   30.33400    0.00000  -30.33400    0.00000    0.00000    0.00000 ;    C14-   C13-   C18-    O5
 19  14  16  62   3   30.33400    0.00000  -30.33400    0.00000    0.00000    0.00000 ;     O3-   C10-   C12-   H10
 19  20  21  65   3    1.04600   -1.04600    0.00000    0.00000    0.00000    0.00000 ;     O3-   C15-   C16-   H13
 19  20  21  66   3    1.04600   -1.04600    0.00000    0.00000    0.00000    0.00000 ;     O3-   C15-   C16-   H14
 19  20  21  67   3    1.04600   -1.04600    0.00000    0.00000    0.00000    0.00000 ;     O3-   C15-   C16-   H15
 19  20  22  68   3    1.04600   -1.04600    0.00000    0.00000    0.00000    0.00000 ;     O3-   C15-   C17-   H16
 19  20  22  69   3    1.04600   -1.04600    0.00000    0.00000    0.00000    0.00000 ;     O3-   C15-   C17-   H17
 19  20  22  70   3    1.04600   -1.04600    0.00000    0.00000    0.00000    0.00000 ;     O3-   C15-   C17-   H18
 21  20  22  68   3    0.66944    2.00832    0.00000   -2.67776    0.00000    0.00000 ;    C16-   C15-   C17-   H16
 21  20  22  69   3    0.66944    2.00832    0.00000   -2.67776    0.00000    0.00000 ;    C16-   C15-   C17-   H17
 21  20  22  70   3    0.66944    2.00832    0.00000   -2.67776    0.00000    0.00000 ;    C16-   C15-   C17-   H18
 22  20  21  65   3    0.66944    2.00832    0.00000   -2.67776    0.00000    0.00000 ;    C17-   C15-   C16-   H13
 22  20  21  66   3    0.66944    2.00832    0.00000   -2.67776    0.00000    0.00000 ;    C17-   C15-   C16-   H14
 22  20  21  67   3    0.66944    2.00832    0.00000   -2.67776    0.00000    0.00000 ;    C17-   C15-   C16-   H15
 23  17  16  62   3   30.33400    0.00000  -30.33400    0.00000    0.00000    0.00000 ;    C18-   C13-   C12-   H10
 23  17  18  63   3   30.33400    0.00000  -30.33400    0.00000    0.00000    0.00000 ;    C18-   C13-   C14-   H11
 24  23  25  55   3   27.19600   -7.94960  -19.24640    0.00000    0.00000    0.00000 ;     O4-   C18-    O5-    H3
 26   6   3  60   3   30.33400    0.00000  -30.33400    0.00000    0.00000    0.00000 ;     O6-    C6-    C3-    H8
 26  27  28  29   3    0.00000    0.00000    0.00000    0.00000    0.00000    0.00000 ;     O6-   C19-   C20-   C21
 26  27  28  37   3    0.00000    0.00000    0.00000    0.00000    0.00000    0.00000 ;     O6-   C19-   C20-   C29
 27  28  29  30   3   30.33400    0.00000  -30.33400    0.00000    0.00000    0.00000 ;    C19-   C20-   C21-   C22
 27  28  29  73   3   30.33400    0.00000  -30.33400    0.00000    0.00000    0.00000 ;    C19-   C20-   C21-   H21
 27  28  37  33   3   30.33400    0.00000  -30.33400    0.00000    0.00000    0.00000 ;    C19-   C20-   C29-   C25
 27  28  37  79   3   30.33400    0.00000  -30.33400    0.00000    0.00000    0.00000 ;    C19-   C20-   C29-   H27
 28  29  30  31   3   30.33400    0.00000  -30.33400    0.00000    0.00000    0.00000 ;    C20-   C21-   C22-   C23
 28  29  30  74   3   30.33400    0.00000  -30.33400    0.00000    0.00000    0.00000 ;    C20-   C21-   C22-   H22
 28  37  33  31   3   30.33400    0.00000  -30.33400    0.00000    0.00000    0.00000 ;    C20-   C29-   C25-   C23
 28  37  33  36   3   30.33400    0.00000  -30.33400    0.00000    0.00000    0.00000 ;    C20-   C29-   C25-   C28
 29  28  27  71   3    0.00000    0.00000    0.00000    0.00000    0.00000    0.00000 ;    C21-   C20-   C19-   H19
 29  28  27  72   3    0.00000    0.00000    0.00000    0.00000    0.00000    0.00000 ;    C21-   C20-   C19-   H20
 29  28  37  33   3   30.33400    0.00000  -30.33400    0.00000    0.00000    0.00000 ;    C21-   C20-   C29-   C25
 29  28  37  79   3   30.33400    0.00000  -30.33400    0.00000    0.00000    0.00000 ;    C21-   C20-   C29-   H27
 29  30  31  32   3   30.33400    0.00000  -30.33400    0.00000    0.00000    0.00000 ;    C21-   C22-   C23-   C24
 29  30  31  33   3   30.33400    0.00000  -30.33400    0.00000    0.00000    0.00000 ;    C21-   C22-   C23-   C25
 30  29  28  37   3   30.33400    0.00000  -30.33400    0.00000    0.00000    0.00000 ;    C22-   C21-   C20-   C29
 30  31  32  34   3   30.33400    0.00000  -30.33400    0.00000    0.00000    0.00000 ;    C22-   C23-   C24-   C26
 30  31  32  75   3   30.33400    0.00000  -30.33400    0.00000    0.00000    0.00000 ;    C22-   C23-   C24-   H23
 30  31  33  36   3   30.33400    0.00000  -30.33400    0.00000    0.00000    0.00000 ;    C22-   C23-   C25-   C28
 30  31  33  37   3   30.33400    0.00000  -30.33400    0.00000    0.00000    0.00000 ;    C22-   C23-   C25-   C29
 31  30  29  73   3   30.33400    0.00000  -30.33400    0.00000    0.00000    0.00000 ;    C23-   C22-   C21-   H21
 31  32  34  35   3   30.33400    0.00000  -30.33400    0.00000    0.00000    0.00000 ;    C23-   C24-   C26-   C27
 31  32  34  76   3   30.33400    0.00000  -30.33400    0.00000    0.00000    0.00000 ;    C23-   C24-   C26-   H24
 31  33  36  35   3   30.33400    0.00000  -30.33400    0.00000    0.00000    0.00000 ;    C23-   C25-   C28-   C27
 31  33  36  78   3   30.33400    0.00000  -30.33400    0.00000    0.00000    0.00000 ;    C23-   C25-   C28-   H26
 31  33  37  79   3   30.33400    0.00000  -30.33400    0.00000    0.00000    0.00000 ;    C23-   C25-   C29-   H27
 32  31  30  74   3   30.33400    0.00000  -30.33400    0.00000    0.00000    0.00000 ;    C24-   C23-   C22-   H22
 32  31  33  36   3   30.33400    0.00000  -30.33400    0.00000    0.00000    0.00000 ;    C24-   C23-   C25-   C28
 32  31  33  37   3   30.33400    0.00000  -30.33400    0.00000    0.00000    0.00000 ;    C24-   C23-   C25-   C29
 32  34  35  36   3   30.33400    0.00000  -30.33400    0.00000    0.00000    0.00000 ;    C24-   C26-   C27-   C28
 32  34  35  77   3   30.33400    0.00000  -30.33400    0.00000    0.00000    0.00000 ;    C24-   C26-   C27-   H25
 33  31  30  74   3   30.33400    0.00000  -30.33400    0.00000    0.00000    0.00000 ;    C25-   C23-   C22-   H22
 33  31  32  34   3   30.33400    0.00000  -30.33400    0.00000    0.00000    0.00000 ;    C25-   C23-   C24-   C26
 33  31  32  75   3   30.33400    0.00000  -30.33400    0.00000    0.00000    0.00000 ;    C25-   C23-   C24-   H23
 33  36  35  34   3   30.33400    0.00000  -30.33400    0.00000    0.00000    0.00000 ;    C25-   C28-   C27-   C26
 33  36  35  77   3   30.33400    0.00000  -30.33400    0.00000    0.00000    0.00000 ;    C25-   C28-   C27-   H25
 34  35  36  78   3   30.33400    0.00000  -30.33400    0.00000    0.00000    0.00000 ;    C26-   C27-   C28-   H26
 35  34  32  75   3   30.33400    0.00000  -30.33400    0.00000    0.00000    0.00000 ;    C27-   C26-   C24-   H23
 35  36  33  37   3   30.33400    0.00000  -30.33400    0.00000    0.00000    0.00000 ;    C27-   C28-   C25-   C29
 36  33  37  79   3   30.33400    0.00000  -30.33400    0.00000    0.00000    0.00000 ;    C28-   C25-   C29-   H27
 36  35  34  76   3   30.33400    0.00000  -30.33400    0.00000    0.00000    0.00000 ;    C28-   C27-   C26-   H24
 37  28  27  71   3    0.00000    0.00000    0.00000    0.00000    0.00000    0.00000 ;    C29-   C20-   C19-   H19
 37  28  27  72   3    0.00000    0.00000    0.00000    0.00000    0.00000    0.00000 ;    C29-   C20-   C19-   H20
 37  28  29  73   3   30.33400    0.00000  -30.33400    0.00000    0.00000    0.00000 ;    C29-   C20-   C21-   H21
 37  33  36  78   3   30.33400    0.00000  -30.33400    0.00000    0.00000    0.00000 ;    C29-   C25-   C28-   H26
 38   8   7  53   3   20.92000    0.00000  -20.92000    0.00000    0.00000    0.00000 ;    C30-    C7-    N1-    H1
 38  39  40  41   3   30.33400    0.00000  -30.33400    0.00000    0.00000    0.00000 ;    C30-   C31-   C32-   C33
 38  39  40  44   3   30.33400    0.00000  -30.33400    0.00000    0.00000    0.00000 ;    C30-   C31-   C32-    O7
 38  43  42  41   3   30.33400    0.00000  -30.33400    0.00000    0.00000    0.00000 ;    C30-   C35-   C34-   C33
 38  43  42  81   3   30.33400    0.00000  -30.33400    0.00000    0.00000    0.00000 ;    C30-   C35-   C34-   H29
 39  38  43  42   3   30.33400    0.00000  -30.33400    0.00000    0.00000    0.00000 ;    C31-   C30-   C35-   C34
 39  38  43  82   3   30.33400    0.00000  -30.33400    0.00000    0.00000    0.00000 ;    C31-   C30-   C35-   H30
 39  40  41  42   3   30.33400    0.00000  -30.33400    0.00000    0.00000    0.00000 ;    C31-   C32-   C33-   C34
 39  40  41  52   3   30.33400    0.00000  -30.33400    0.00000    0.00000    0.00000 ;    C31-   C32-   C33-    N3
 39  40  44  45   3    7.53120    0.00000   -7.53120    0.00000    0.00000    0.00000 ;    C31-   C32-    O7-   C36
 40  39  38  43   3   30.33400    0.00000  -30.33400    0.00000    0.00000    0.00000 ;    C32-   C31-   C30-   C35
 40  41  42  43   3   30.33400    0.00000  -30.33400    0.00000    0.00000    0.00000 ;    C32-   C33-   C34-   C35
 40  41  42  81   3   30.33400    0.00000  -30.33400    0.00000    0.00000    0.00000 ;    C32-   C33-   C34-   H29
 40  41  52  56   3    8.78640    0.00000   -8.78640    0.00000    0.00000    0.00000 ;    C32-   C33-    N3-    H4
 40  41  52  57   3    8.78640    0.00000   -8.78640    0.00000    0.00000    0.00000 ;    C32-   C33-    N3-    H5
 40  44  45  46   3    1.60387    4.81160    0.00000   -6.41547    0.00000    0.00000 ;    C32-    O7-   C36-   C37
 40  44  45  83   3    1.60387    4.81160    0.00000   -6.41547    0.00000    0.00000 ;    C32-    O7-   C36-   H31
 40  44  45  84   3    1.60387    4.81160    0.00000   -6.41547    0.00000    0.00000 ;    C32-    O7-   C36-   H32
 41  40  39  80   3   30.33400    0.00000  -30.33400    0.00000    0.00000    0.00000 ;    C33-   C32-   C31-   H28
 41  40  44  45   3    7.53120    0.00000   -7.53120    0.00000    0.00000    0.00000 ;    C33-   C32-    O7-   C36
 41  42  43  82   3   30.33400    0.00000  -30.33400    0.00000    0.00000    0.00000 ;    C33-   C34-   C35-   H30
 42  41  40  44   3   30.33400    0.00000  -30.33400    0.00000    0.00000    0.00000 ;    C34-   C33-   C32-    O7
 42  41  52  56   3    8.78640    0.00000   -8.78640    0.00000    0.00000    0.00000 ;    C34-   C33-    N3-    H4
 42  41  52  57   3    8.78640    0.00000   -8.78640    0.00000    0.00000    0.00000 ;    C34-   C33-    N3-    H5
 43  38  39  80   3   30.33400    0.00000  -30.33400    0.00000    0.00000    0.00000 ;    C35-   C30-   C31-   H28
 43  42  41  52   3   30.33400    0.00000  -30.33400    0.00000    0.00000    0.00000 ;    C35-   C34-   C33-    N3
 44  40  39  80   3   30.33400    0.00000  -30.33400    0.00000    0.00000    0.00000 ;     O7-   C32-   C31-   H28
 44  40  41  52   3   30.33400    0.00000  -30.33400    0.00000    0.00000    0.00000 ;     O7-   C32-   C33-    N3
 44  45  46  47   3    0.00000    0.00000    0.00000    0.00000    0.00000    0.00000 ;     O7-   C36-   C37-   C38
 44  45  46  51   3    0.00000    0.00000    0.00000    0.00000    0.00000    0.00000 ;     O7-   C36-   C37-   C42
 45  46  47  48   3   30.33400    0.00000  -30.33400    0.00000    0.00000    0.00000 ;    C36-   C37-   C38-   C39
 45  46  47  85   3   30.33400    0.00000  -30.33400    0.00000    0.00000    0.00000 ;    C36-   C37-   C38-   H33
 45  46  51  50   3   30.33400    0.00000  -30.33400    0.00000    0.00000    0.00000 ;    C36-   C37-   C42-   C41
 45  46  51  89   3   30.33400    0.00000  -30.33400    0.00000    0.00000    0.00000 ;    C36-   C37-   C42-   H37
 46  47  48  49   3   30.33400    0.00000  -30.33400    0.00000    0.00000    0.00000 ;    C37-   C38-   C39-   C40
 46  47  48  86   3   30.33400    0.00000  -30.33400    0.00000    0.00000    0.00000 ;    C37-   C38-   C39-   H34
 46  51  50  49   3   30.33400    0.00000  -30.33400    0.00000    0.00000    0.00000 ;    C37-   C42-   C41-   C40
 46  51  50  88   3   30.33400    0.00000  -30.33400    0.00000    0.00000    0.00000 ;    C37-   C42-   C41-   H36
 47  46  45  83   3    0.00000    0.00000    0.00000    0.00000    0.00000    0.00000 ;    C38-   C37-   C36-   H31
 47  46  45  84   3    0.00000    0.00000    0.00000    0.00000    0.00000    0.00000 ;    C38-   C37-   C36-   H32
 47  46  51  50   3   30.33400    0.00000  -30.33400    0.00000    0.00000    0.00000 ;    C38-   C37-   C42-   C41
 47  46  51  89   3   30.33400    0.00000  -30.33400    0.00000    0.00000    0.00000 ;    C38-   C37-   C42-   H37
 47  48  49  50   3   30.33400    0.00000  -30.33400    0.00000    0.00000    0.00000 ;    C38-   C39-   C40-   C41
 47  48  49  87   3   30.33400    0.00000  -30.33400    0.00000    0.00000    0.00000 ;    C38-   C39-   C40-   H35
 48  47  46  51   3   30.33400    0.00000  -30.33400    0.00000    0.00000    0.00000 ;    C39-   C38-   C37-   C42
 48  49  50  51   3   30.33400    0.00000  -30.33400    0.00000    0.00000    0.00000 ;    C39-   C40-   C41-   C42
 48  49  50  88   3   30.33400    0.00000  -30.33400    0.00000    0.00000    0.00000 ;    C39-   C40-   C41-   H36
 49  48  47  85   3   30.33400    0.00000  -30.33400    0.00000    0.00000    0.00000 ;    C40-   C39-   C38-   H33
 49  50  51  89   3   30.33400    0.00000  -30.33400    0.00000    0.00000    0.00000 ;    C40-   C41-   C42-   H37
 50  49  48  86   3   30.33400    0.00000  -30.33400    0.00000    0.00000    0.00000 ;    C41-   C40-   C39-   H34
 51  46  45  83   3    0.00000    0.00000    0.00000    0.00000    0.00000    0.00000 ;    C42-   C37-   C36-   H31
 51  46  45  84   3    0.00000    0.00000    0.00000    0.00000    0.00000    0.00000 ;    C42-   C37-   C36-   H32
 51  46  47  85   3   30.33400    0.00000  -30.33400    0.00000    0.00000    0.00000 ;    C42-   C37-   C38-   H33
 51  50  49  87   3   30.33400    0.00000  -30.33400    0.00000    0.00000    0.00000 ;    C42-   C41-   C40-   H35
 52  41  42  81   3   30.33400    0.00000  -30.33400    0.00000    0.00000    0.00000 ;     N3-   C33-   C34-   H29
 58   1   2   5   3   30.33400    0.00000  -30.33400    0.00000    0.00000    0.00000 ;     H6-    C1-    C2-    C5
 58   1   2  59   3   30.33400    0.00000  -30.33400    0.00000    0.00000    0.00000 ;     H6-    C1-    C2-    H7
 58   1   4   3   3   30.33400    0.00000  -30.33400    0.00000    0.00000    0.00000 ;     H6-    C1-    C4-    C3
 58   1   4  10   3   30.33400    0.00000  -30.33400    0.00000    0.00000    0.00000 ;     H6-    C1-    C4-    C8
 61  15  18  63   3   30.33400    0.00000  -30.33400    0.00000    0.00000    0.00000 ;     H9-   C11-   C14-   H11
 64  20  21  65   3    0.65084    1.95253    0.00000   -2.60338    0.00000    0.00000 ;    H12-   C15-   C16-   H13
 64  20  21  66   3    0.65084    1.95253    0.00000   -2.60338    0.00000    0.00000 ;    H12-   C15-   C16-   H14
 64  20  21  67   3    0.65084    1.95253    0.00000   -2.60338    0.00000    0.00000 ;    H12-   C15-   C16-   H15
 64  20  22  68   3    0.65084    1.95253    0.00000   -2.60338    0.00000    0.00000 ;    H12-   C15-   C17-   H16
 64  20  22  69   3    0.65084    1.95253    0.00000   -2.60338    0.00000    0.00000 ;    H12-   C15-   C17-   H17
 64  20  22  70   3    0.65084    1.95253    0.00000   -2.60338    0.00000    0.00000 ;    H12-   C15-   C17-   H18
 73  29  30  74   3   30.33400    0.00000  -30.33400    0.00000    0.00000    0.00000 ;    H21-   C21-   C22-   H22
 75  32  34  76   3   30.33400    0.00000  -30.33400    0.00000    0.00000    0.00000 ;    H23-   C24-   C26-   H24
 76  34  35  77   3   30.33400    0.00000  -30.33400    0.00000    0.00000    0.00000 ;    H24-   C26-   C27-   H25
 77  35  36  78   3   30.33400    0.00000  -30.33400    0.00000    0.00000    0.00000 ;    H25-   C27-   C28-   H26
 81  42  43  82   3   30.33400    0.00000  -30.33400    0.00000    0.00000    0.00000 ;    H29-   C34-   C35-   H30
 85  47  48  86   3   30.33400    0.00000  -30.33400    0.00000    0.00000    0.00000 ;    H33-   C38-   C39-   H34
 86  48  49  87   3   30.33400    0.00000  -30.33400    0.00000    0.00000    0.00000 ;    H34-   C39-   C40-   H35
 87  49  50  88   3   30.33400    0.00000  -30.33400    0.00000    0.00000    0.00000 ;    H35-   C40-   C41-   H36
 88  50  51  89   3   30.33400    0.00000  -30.33400    0.00000    0.00000    0.00000 ;    H36-   C41-   C42-   H37

[ dihedrals ] ; impropers
; treated as propers in GROMACS to use correct AMBER analytical function
; i   j   k   l func  phase     kd      pn
  1   5   2  59   1   180.00   4.60240   2 ;     C1-    C5-    C2-    H7
  4   6   3  60   1   180.00   4.60240   2 ;     C4-    C6-    C3-    H8
  4  12  10  11   1   180.00  43.93200   2 ;     C4-    N2-    C8-    O2
  7  38   8   9   1   180.00  43.93200   2 ;     N1-   C30-    C7-    O1
 13  18  15  61   1   180.00   4.60240   2 ;     C9-   C14-   C11-    H9
 14  17  16  62   1   180.00   4.60240   2 ;    C10-   C13-   C12-   H10
 15  17  18  63   1   180.00   4.60240   2 ;    C11-   C13-   C14-   H11
 17  25  23  24   1   180.00  43.93200   2 ;    C13-    O5-   C18-    O4
 28  30  29  73   1   180.00   4.60240   2 ;    C20-   C22-   C21-   H21
 28  33  37  79   1   180.00   4.60240   2 ;    C20-   C25-   C29-   H27
 29  31  30  74   1   180.00   4.60240   2 ;    C21-   C23-   C22-   H22
 29  37  28  27   1   180.00   4.60240   2 ;    C21-   C29-   C20-   C19
 31  34  32  75   1   180.00   4.60240   2 ;    C23-   C26-   C24-   H23
 32  35  34  76   1   180.00   4.60240   2 ;    C24-   C27-   C26-   H24
 33  35  36  78   1   180.00   4.60240   2 ;    C25-   C27-   C28-   H26
 34  36  35  77   1   180.00   4.60240   2 ;    C26-   C28-   C27-   H25
 38  40  39  80   1   180.00   4.60240   2 ;    C30-   C32-   C31-   H28
 38  42  43  82   1   180.00   4.60240   2 ;    C30-   C34-   C35-   H30
 41  43  42  81   1   180.00   4.60240   2 ;    C33-   C35-   C34-   H29
 45  47  46  51   1   180.00   4.60240   2 ;    C36-   C38-   C37-   C42
 46  48  47  85   1   180.00   4.60240   2 ;    C37-   C39-   C38-   H33
 46  50  51  89   1   180.00   4.60240   2 ;    C37-   C41-   C42-   H37
 47  49  48  86   1   180.00   4.60240   2 ;    C38-   C40-   C39-   H34
 48  50  49  87   1   180.00   4.60240   2 ;    C39-   C41-   C40-   H35
 49  51  50  88   1   180.00   4.60240   2 ;    C40-   C42-   C41-   H36
 58   1   4   2   1   180.00   4.60240   2 ;     H6-    C1-    C4-    C2
