# Supplementary material for: Modeling of Arylamide Helix Mimetics in the p53 Peptide Binding Site of hDM2 Suggests Parallel and Anti-Parallel Conformations Are Both Stable
Source: PLoS One. 2012 Aug 20;7(8):e43253. doi: 10.1371/journal.pone.0043253 (PMC3423354; doi:10.1371/journal.pone.0043253)
Supplement: File S1 — Arylamide Conformations Zip. A zip file containing PDB coordinates of the hDM2 structure 1T4F used for docking and simulation, the docked arylamide conformations, and Gromacs .itp files containing the arylamide bonded and non-bonded parameters used for molecular dynamics simulations is available. (ZIP) [file pone.0043253.s002.zip › arylamide confs/conf10/oligo.pdb]

REMARK   4 XXXX COMPLIES WITH FORMAT V. 2.0
ATOM      1  C10 <0> d          13.345  13.287   7.993  0.00  0.00      adt_ C  
ATOM      2  C16 <0> d          14.302  14.007   7.276  0.00  0.00      adt_ C  
ATOM      3  C20 <0> d          12.374  15.356   8.774  0.00  0.00      adt_ C  
ATOM      4  C25 <0> d          12.381  13.962   8.742  0.00  0.00      adt_ C  
ATOM      5  C30 <0> d          14.295  15.401   7.310  0.00  0.00      adt_ C  
ATOM      6  C33 <0> d          13.330  16.076   8.059  0.00  0.00      adt_ C  
ATOM      7  N2  <0> d          15.259  16.107   6.586  0.00  0.00      adt_ N  
ATOM      8  C35 <0> d          16.297  15.599   5.783  0.00  0.00      adt_ C  
ATOM      9  O1  <0> d          16.502  14.400   5.604  0.00  0.00      adt_ O  
ATOM     10  H35 <0> d          15.203  17.130   6.649  0.00  0.00      adt_ H  
ATOM     11  C36 <0> d          11.384  13.212   9.488  0.00  0.00      adt_ C  
ATOM     12  O2  <0> d          10.842  12.201   9.017  0.00  0.00      adt_ O  
ATOM     13  N3  <0> d          11.119  13.694  10.779  0.00  0.00      adt_ N  
ATOM     14  H36 <0> d          11.627  14.532  11.050  0.00  0.00      adt_ H  
ATOM     15  C31 <0> d          10.236  13.165  11.754  0.00  0.00      adt_ C  
ATOM     16  C34 <0> d          10.096  13.781  12.998  0.00  0.00      adt_ C  
ATOM     17  C17 <0> d           9.502  12.016  11.459  0.00  0.00      adt_ C  
ATOM     18  C21 <0> d           9.224  13.250  13.946  0.00  0.00      adt_ C  
ATOM     19  C26 <0> d           8.490  12.100  13.651  0.00  0.00      adt_ C  
ATOM     20  C11 <0> d           8.629  11.483  12.408  0.00  0.00      adt_ C  
ATOM     21  O7  <0> d          10.804  14.905  13.305  0.00  0.00      adt_ O  
ATOM     22  C42 <0> d          10.054  16.073  13.633  0.00  0.00      adt_ C  
ATOM     23  C39 <0> d           9.397  16.616  12.374  0.00  0.00      adt_ C  
ATOM     24  C38 <0> d          10.977  17.096  14.277  0.00  0.00      adt_ C  
ATOM     25  C37 <0> d           7.580  11.545  14.640  0.00  0.00      adt_ C  
ATOM     26  O3  <0> d           6.745  12.189  15.286  0.00  0.00      adt_ O  
ATOM     27  O4  <0> d           7.735  10.202  14.795  0.00  0.00      adt_ O  
ATOM     28  H37 <0> d           7.124   9.817  15.460  0.00  0.00      adt_ H  
ATOM     29  O6  <0> d          13.304  17.445   8.103  0.00  0.00      adt_ O  
ATOM     30  C41 <0> d          12.190  18.085   7.494  0.00  0.00      adt_ C  
ATOM     31  C28 <0> d          11.648  19.122   8.419  0.00  0.00      adt_ C  
ATOM     32  C14 <0> d          11.388  18.800   9.748  0.00  0.00      adt_ C  
ATOM     33  C8  <0> d          10.879  19.768  10.614  0.00  0.00      adt_ C  
ATOM     34  C22 <0> d          10.624  21.073  10.161  0.00  0.00      adt_ C  
ATOM     35  C6  <0> d          10.112  22.060  11.018  0.00  0.00      adt_ C  
ATOM     36  C23 <0> d          10.888  21.400   8.809  0.00  0.00      adt_ C  
ATOM     37  C2  <0> d           9.864  23.350  10.550  0.00  0.00      adt_ C  
ATOM     38  C3  <0> d          10.124  23.672   9.222  0.00  0.00      adt_ C  
ATOM     39  C7  <0> d          10.632  22.704   8.355  0.00  0.00      adt_ C  
ATOM     40  C18 <0> d          11.400  20.413   7.951  0.00  0.00      adt_ C  
ATOM     41  C24 <0> d          17.178  16.616   5.184  0.00  0.00      adt_ C  
ATOM     42  C19 <0> d          17.705  17.636   5.976  0.00  0.00      adt_ C  
ATOM     43  C32 <0> d          18.541  18.598   5.408  0.00  0.00      adt_ C  
ATOM     44  C29 <0> d          18.848  18.541   4.048  0.00  0.00      adt_ C  
ATOM     45  C15 <0> d          18.320  17.521   3.257  0.00  0.00      adt_ C  
ATOM     46  C9  <0> d          17.485  16.558   3.825  0.00  0.00      adt_ C  
ATOM     47  O5  <0> d          19.046  19.586   6.198  0.00  0.00      adt_ O  
ATOM     48  C40 <0> d          18.318  20.811   6.249  0.00  0.00      adt_ C  
ATOM     49  C27 <0> d          17.504  20.847   7.509  0.00  0.00      adt_ C  
ATOM     50  C12 <0> d          17.917  21.634   8.584  0.00  0.00      adt_ C  
ATOM     51  C4  <0> d          17.160  21.668   9.754  0.00  0.00      adt_ C  
ATOM     52  C1  <0> d          15.990  20.913   9.851  0.00  0.00      adt_ C  
ATOM     53  C5  <0> d          15.578  20.126   8.776  0.00  0.00      adt_ C  
ATOM     54  C13 <0> d          16.335  20.092   7.605  0.00  0.00      adt_ C  
ATOM     55  N1  <0> d          19.693  19.507   3.462  0.00  0.00      adt_ N  
ATOM     56  H33 <0> d          20.075  20.230   4.035  0.00  0.00      adt_ H  
ATOM     57  H34 <0> d          19.820  19.506   2.471  0.00  0.00      adt_ H  
TER      58      <0> d     
