# Supplementary material for: Modeling of Arylamide Helix Mimetics in the p53 Peptide Binding Site of hDM2 Suggests Parallel and Anti-Parallel Conformations Are Both Stable
Source: PLoS One. 2012 Aug 20;7(8):e43253. doi: 10.1371/journal.pone.0043253 (PMC3423354; doi:10.1371/journal.pone.0043253)
Supplement: File S1 — Arylamide Conformations Zip. A zip file containing PDB coordinates of the hDM2 structure 1T4F used for docking and simulation, the docked arylamide conformations, and Gromacs .itp files containing the arylamide bonded and non-bonded parameters used for molecular dynamics simulations is available. (ZIP) [file pone.0043253.s002.zip › arylamide confs/conf11/oligo.pdb]

REMARK oligo_NEW.pdb created by acpypi (Rev: 244) on Tue Jul  7 15:19:27 2009
ATOM      1  C10 <0> Z   1      13.576  15.434  15.368  1.00  0.00           C
ATOM      2  C16 <0> Z   1      13.745  16.703  15.923  1.00  0.00           C
ATOM      3  C20 <0> Z   1      13.289  16.427  13.185  1.00  0.00           C
ATOM      4  C25 <0> Z   1      13.348  15.297  13.999  1.00  0.00           C
ATOM      5  C30 <0> Z   1      13.685  17.833  15.109  1.00  0.00           C
ATOM      6  C33 <0> Z   1      13.457  17.696  13.739  1.00  0.00           C
ATOM      7  N2  <0> Z   1      13.856  19.097  15.680  1.00  0.00           N
ATOM      8  C35 <0> Z   1      14.093  19.423  17.029  1.00  0.00           C
ATOM      9  O1  <0> Z   1      14.185  18.592  17.930  1.00  0.00           O
ATOM     10  H35 <0> Z   1      13.802  19.891  15.032  1.00  0.00           H
ATOM     11  C36 <0> Z   1      13.174  13.974  13.420  1.00  0.00           C
ATOM     12  O2  <0> Z   1      13.467  12.945  14.046  1.00  0.00           O
ATOM     13  N3  <0> Z   1      12.617  13.957  12.132  1.00  0.00           N
ATOM     14  H36 <0> Z   1      12.421  14.867  11.723  1.00  0.00           H
ATOM     15  C31 <0> Z   1      12.294  12.836  11.326  1.00  0.00           C
ATOM     16  C34 <0> Z   1      11.742  13.008  10.056  1.00  0.00           C
ATOM     17  C17 <0> Z   1      12.533  11.552  11.814  1.00  0.00           C
ATOM     18  C21 <0> Z   1      11.429  11.896   9.275  1.00  0.00           C
ATOM     19  C26 <0> Z   1      11.668  10.611   9.765  1.00  0.00           C
ATOM     20  C11 <0> Z   1      12.220  10.439  11.034  1.00  0.00           C
ATOM     21  O7  <0> Z   1      11.501  14.254   9.560  1.00  0.00           O
ATOM     22  C42 <0> Z   1      10.453  14.378   8.601  1.00  0.00           C
ATOM     23  C39 <0> Z   1      10.890  15.334   7.502  1.00  0.00           C
ATOM     24  C38 <0> Z   1       9.189  14.857   9.299  1.00  0.00           C
ATOM     25  C37 <0> Z   1      11.342   9.451   8.950  1.00  0.00           C
ATOM     26  O3  <0> Z   1      10.433   8.647   9.180  1.00  0.00           O
ATOM     27  O4  <0> Z   1      12.160   9.328   7.869  1.00  0.00           O
ATOM     28  H37 <0> Z   1      11.947   8.549   7.311  1.00  0.00           H
ATOM     29  O6  <0> Z   1      13.397  18.793  12.923  1.00  0.00           O
ATOM     30  C41 <0> Z   1      13.263  18.548  11.528  1.00  0.00           C
ATOM     31  C28 <0> Z   1      11.946  19.065  11.057  1.00  0.00           C
ATOM     32  C14 <0> Z   1      10.939  18.176  10.695  1.00  0.00           C
ATOM     33  C8  <0> Z   1       9.707  18.659  10.253  1.00  0.00           C
ATOM     34  C22 <0> Z   1       9.467  20.040  10.167  1.00  0.00           C
ATOM     35  C6  <0> Z   1       8.233  20.543   9.724  1.00  0.00           C
ATOM     36  C23 <0> Z   1      10.491  20.944  10.535  1.00  0.00           C
ATOM     37  C2  <0> Z   1       8.013  21.918   9.645  1.00  0.00           C
ATOM     38  C3  <0> Z   1       9.020  22.808  10.007  1.00  0.00           C
ATOM     39  C7  <0> Z   1      10.252  22.326  10.449  1.00  0.00           C
ATOM     40  C18 <0> Z   1      11.726  20.441  10.978  1.00  0.00           C
ATOM     41  C24 <0> Z   1      14.186  20.865  17.315  1.00  0.00           C
ATOM     42  C19 <0> Z   1      13.540  21.784  16.488  1.00  0.00           C
ATOM     43  C32 <0> Z   1      13.627  23.149  16.760  1.00  0.00           C
ATOM     44  C29 <0> Z   1      14.361  23.596  17.860  1.00  0.00           C
ATOM     45  C15 <0> Z   1      15.006  22.677  18.687  1.00  0.00           C
ATOM     46  C9  <0> Z   1      14.919  21.311  18.414  1.00  0.00           C
ATOM     47  O5  <0> Z   1      12.990  24.030  15.940  1.00  0.00           O
ATOM     48  C40 <0> Z   1      13.809  24.898  15.159  1.00  0.00           C
ATOM     49  C27 <0> Z   1      14.230  24.182  13.910  1.00  0.00           C
ATOM     50  C12 <0> Z   1      15.582  23.937  13.669  1.00  0.00           C
ATOM     51  C4  <0> Z   1      15.974  23.271  12.508  1.00  0.00           C
ATOM     52  C1  <0> Z   1      15.015  22.851  11.586  1.00  0.00           C
ATOM     53  C5  <0> Z   1      13.663  23.098  11.827  1.00  0.00           C
ATOM     54  C13 <0> Z   1      13.271  23.764  12.988  1.00  0.00           C
ATOM     55  N1  <0> Z   1      14.456  24.974  18.148  1.00  0.00           N
ATOM     56  H33 <0> Z   1      15.051  25.276  18.891  1.00  0.00           H
ATOM     57  H34 <0> Z   1      13.857  25.614  17.668  1.00  0.00           H
ATOM     58  H58 <0> Z   1      13.631  14.379  16.126  1.00  0.00           H
ATOM     59  H59 <0> Z   1      13.958  16.832  17.199  1.00  0.00           H
ATOM     60  H60 <0> Z   1      13.077  16.297  11.909  1.00  0.00           H
ATOM     61  H61 <0> Z   1      13.048  11.394  12.997  1.00  0.00           H
ATOM     62  H62 <0> Z   1      10.915  12.054   8.091  1.00  0.00           H
ATOM     63  H63 <0> Z   1      12.442   9.241  11.488  1.00  0.00           H
ATOM     64  H64 <0> Z   1      10.196  13.215   8.080  1.00  0.00           H
ATOM     65  H65 <0> Z   1      10.647  14.801   6.341  1.00  0.00           H
ATOM     66  H66 <0> Z   1      10.233  16.451   7.613  1.00  0.00           H
ATOM     67  H67 <0> Z   1      12.164  15.568   7.613  1.00  0.00           H
ATOM     68  H68 <0> Z   1       8.303  15.193   8.409  1.00  0.00           H
ATOM     69  H69 <0> Z   1       8.717  13.901  10.043  1.00  0.00           H
ATOM     70  H70 <0> Z   1       9.469  15.886  10.043  1.00  0.00           H
ATOM     71  H71 <0> Z   1      14.220  19.152  10.888  1.00  0.00           H
ATOM     72  H72 <0> Z   1      13.332  17.269  11.304  1.00  0.00           H
ATOM     73  H73 <0> Z   1      11.147  16.895  10.769  1.00  0.00           H
ATOM     74  H74 <0> Z   1       8.786  17.803   9.922  1.00  0.00           H
ATOM     75  H75 <0> Z   1       7.300  19.702   9.389  1.00  0.00           H
ATOM     76  H76 <0> Z   1       6.864  22.366   9.232  1.00  0.00           H
ATOM     77  H77 <0> Z   1       8.811  24.089   9.933  1.00  0.00           H
ATOM     78  H78 <0> Z   1      11.201  23.147  10.789  1.00  0.00           H
ATOM     79  H79 <0> Z   1      12.685  21.249  11.322  1.00  0.00           H
ATOM     80  H80 <0> Z   1      12.857  21.367  15.464  1.00  0.00           H
ATOM     81  H81 <0> Z   1      15.688  23.093  19.712  1.00  0.00           H
ATOM     82  H82 <0> Z   1      15.521  20.455  19.184  1.00  0.00           H
ATOM     83  H83 <0> Z   1      13.139  25.963  14.833  1.00  0.00           H
ATOM     84  H84 <0> Z   1      14.868  25.232  15.834  1.00  0.00           H
ATOM     85  H85 <0> Z   1      16.476  24.330  14.527  1.00  0.00           H
ATOM     86  H86 <0> Z   1      17.234  23.042  12.286  1.00  0.00           H
ATOM     87  H87 <0> Z   1      15.378  22.230  10.503  1.00  0.00           H
ATOM     88  H88 <0> Z   1      12.769  22.707  10.968  1.00  0.00           H
ATOM     89  H89 <0> Z   1      12.011  23.995  13.211  1.00  0.00           H
END
