# Supplementary material for: Modeling of Arylamide Helix Mimetics in the p53 Peptide Binding Site of hDM2 Suggests Parallel and Anti-Parallel Conformations Are Both Stable
Source: PLoS One. 2012 Aug 20;7(8):e43253. doi: 10.1371/journal.pone.0043253 (PMC3423354; doi:10.1371/journal.pone.0043253)
Supplement: File S1 — Arylamide Conformations Zip. A zip file containing PDB coordinates of the hDM2 structure 1T4F used for docking and simulation, the docked arylamide conformations, and Gromacs .itp files containing the arylamide bonded and non-bonded parameters used for molecular dynamics simulations is available. (ZIP) [file pone.0043253.s002.zip › arylamide confs/1T4F-chainM-aligned_truncated.pdb]

HEADER    LIGASE                                  29-APR-04   1T4F              
TITLE     STRUCTURE OF HUMAN MDM2 IN COMPLEX WITH AN OPTIMIZED P53              
TITLE    2 PEPTIDE                                                              
COMPND    MOL_ID: 1;                                                            
COMPND   2 MOLECULE: UBIQUITIN-PROTEIN LIGASE E3 MDM2;                          
COMPND   3 CHAIN: M;                                                            
COMPND   4 SYNONYM: P53-BINDING PROTEIN MDM2, ONCOPROTEIN MDM2,                 
COMPND   5 DOUBLE MINUTE 2 PROTEIN, HDM2;                                       
COMPND   6 EC: 6.3.2.-;                                                         
COMPND   7 ENGINEERED: YES;                                                     
COMPND   8 MUTATION: YES;                                                       
COMPND   9 MOL_ID: 2;                                                           
COMPND  10 MOLECULE: OPTIMIZED P53 PEPTIDE;                                     
COMPND  11 CHAIN: P;                                                            
COMPND  12 ENGINEERED: YES                                                      
SOURCE    MOL_ID: 1;                                                            
SOURCE   2 ORGANISM_SCIENTIFIC: HOMO SAPIENS;                                   
SOURCE   3 ORGANISM_COMMON: HUMAN;                                              
SOURCE   4 ORGANISM_TAXID: 9606;                                                
SOURCE   5 GENE: MDM2;                                                          
SOURCE   6 EXPRESSION_SYSTEM: ESCHERICHIA COLI BL21;                            
SOURCE   7 EXPRESSION_SYSTEM_TAXID: 511693;                                     
SOURCE   8 EXPRESSION_SYSTEM_STRAIN: BL21;                                      
SOURCE   9 EXPRESSION_SYSTEM_VECTOR_TYPE: PGEX4T-3;                             
SOURCE  10 MOL_ID: 2                                                            
KEYWDS    MDM2-P53 PEPTIDE COMPLEX, P53-BINDING PROTEIN MDM2                    
KEYWDS   2 ONCOPROTEIN MDM2 DOUBLE MINUTE 2 PROTEIN HDM2, LIGASE                
EXPDTA    X-RAY DIFFRACTION                                                     
AUTHOR    B.L.GRASBERGER,C.SCHUBERT,H.K.KOBLISH,T.E.CARVER,C.F.FRANKS,          
AUTHOR   2 S.Y.ZHAO,T.LU,L.V.LAFRANCE,D.J.PARKS                                 
REVDAT   3   24-FEB-09 1T4F    1       VERSN                                    
REVDAT   2   12-APR-05 1T4F    1       JRNL                                     
REVDAT   1   08-FEB-05 1T4F    0                                                
JRNL        AUTH   B.L.GRASBERGER,T.LU,C.SCHUBERT,D.J.PARKS,                    
JRNL        AUTH 2 T.E.CARVER,H.K.KOBLISH,M.D.CUMMINGS,L.V.LAFRANCE,            
JRNL        AUTH 3 K.L.MILKIEWICZ                                               
JRNL        TITL   DISCOVERY AND COCRYSTAL STRUCTURE OF                         
JRNL        TITL 2 BENZODIAZEPINEDIONE HDM2 ANTAGONISTS THAT ACTIVATE           
JRNL        TITL 3 P53 IN CELLS                                                 
JRNL        REF    J.MED.CHEM.                   V.  48   909 2005              
JRNL        REFN                   ISSN 0022-2623                               
JRNL        PMID   15715460                                                     
JRNL        DOI    10.1021/JM049137G                                            
REMARK   1                                                                      
REMARK   2                                                                      
REMARK   2 RESOLUTION.    1.90 ANGSTROMS.                                       
REMARK   3                                                                      
REMARK   3 REFINEMENT.                                                          
REMARK   3   PROGRAM     : CNX 2000.1                                           
REMARK   3   AUTHORS     : BRUNGER,ADAMS,CLORE,DELANO,GROS,GROSSE-              
REMARK   3               : KUNSTLEVE,JIANG,KUSZEWSKI,NILGES,PANNU,              
REMARK   3               : READ,RICE,SIMONSON,WARREN,MOLECULAR                  
REMARK   3               : SIMULATIONS (BADGER,BERARD,KUMAR,SZALMA,             
REMARK   3               : YIP,DZAKULA)                                         
REMARK   3                                                                      
REMARK   3  DATA USED IN REFINEMENT.                                            
REMARK   3   RESOLUTION RANGE HIGH (ANGSTROMS) : 1.90                           
REMARK   3   RESOLUTION RANGE LOW  (ANGSTROMS) : 23.13                          
REMARK   3   DATA CUTOFF            (SIGMA(F)) : 0.000                          
REMARK   3   DATA CUTOFF HIGH         (ABS(F)) : 849537.540                     
REMARK   3   DATA CUTOFF LOW          (ABS(F)) : 0.0000                         
REMARK   3   COMPLETENESS (WORKING+TEST)   (%) : 89.1                           
REMARK   3   NUMBER OF REFLECTIONS             : 7246                           
REMARK   3                                                                      
REMARK   3  FIT TO DATA USED IN REFINEMENT.                                     
REMARK   3   CROSS-VALIDATION METHOD          : THROUGHOUT                      
REMARK   3   FREE R VALUE TEST SET SELECTION  : RANDOM                          
REMARK   3   R VALUE     (WORKING + TEST SET) : NULL                            
REMARK   3   R VALUE            (WORKING SET) : 0.197                           
REMARK   3   FREE R VALUE                     : 0.231                           
REMARK   3   FREE R VALUE TEST SET SIZE   (%) : 10.800                          
REMARK   3   FREE R VALUE TEST SET COUNT      : 786                             
REMARK   3   ESTIMATED ERROR OF FREE R VALUE  : 0.008                           
REMARK   3                                                                      
REMARK   3  FIT/AGREEMENT OF MODEL WITH ALL DATA.                               
REMARK   3   R VALUE     (WORKING + TEST SET, NO CUTOFF) : NULL                 
REMARK   3   R VALUE            (WORKING SET, NO CUTOFF) : NULL                 
REMARK   3   FREE R VALUE                    (NO CUTOFF) : NULL                 
REMARK   3   FREE R VALUE TEST SET SIZE   (%, NO CUTOFF) : NULL                 
REMARK   3   FREE R VALUE TEST SET COUNT     (NO CUTOFF) : NULL                 
REMARK   3   ESTIMATED ERROR OF FREE R VALUE (NO CUTOFF) : NULL                 
REMARK   3   TOTAL NUMBER OF REFLECTIONS     (NO CUTOFF) : 7246                 
REMARK   3                                                                      
REMARK   3  FIT IN THE HIGHEST RESOLUTION BIN.                                  
REMARK   3   TOTAL NUMBER OF BINS USED           : 6                            
REMARK   3   BIN RESOLUTION RANGE HIGH       (A) : 1.90                         
REMARK   3   BIN RESOLUTION RANGE LOW        (A) : 2.02                         
REMARK   3   BIN COMPLETENESS (WORKING+TEST) (%) : 61.60                        
REMARK   3   REFLECTIONS IN BIN    (WORKING SET) : 729                          
REMARK   3   BIN R VALUE           (WORKING SET) : 0.1870                       
REMARK   3   BIN FREE R VALUE                    : 0.2290                       
REMARK   3   BIN FREE R VALUE TEST SET SIZE  (%) : 11.30                        
REMARK   3   BIN FREE R VALUE TEST SET COUNT     : 93                           
REMARK   3   ESTIMATED ERROR OF BIN FREE R VALUE : 0.024                        
REMARK   3                                                                      
REMARK   3  NUMBER OF NON-HYDROGEN ATOMS USED IN REFINEMENT.                    
REMARK   3   PROTEIN ATOMS            : 816                                     
REMARK   3   NUCLEIC ACID ATOMS       : 0                                       
REMARK   3   HETEROGEN ATOMS          : 5                                       
REMARK   3   SOLVENT ATOMS            : 59                                      
REMARK   3                                                                      
REMARK   3  B VALUES.                                                           
REMARK   3   FROM WILSON PLOT           (A**2) : 11.00                          
REMARK   3   MEAN B VALUE      (OVERALL, A**2) : 18.20                          
REMARK   3   OVERALL ANISOTROPIC B VALUE.                                       
REMARK   3    B11 (A**2) : 2.61000                                              
REMARK   3    B22 (A**2) : -3.31000                                             
REMARK   3    B33 (A**2) : 0.70000                                              
REMARK   3    B12 (A**2) : 0.00000                                              
REMARK   3    B13 (A**2) : 0.00000                                              
REMARK   3    B23 (A**2) : 0.00000                                              
REMARK   3                                                                      
REMARK   3  ESTIMATED COORDINATE ERROR.                                         
REMARK   3   ESD FROM LUZZATI PLOT        (A) : 0.20                            
REMARK   3   ESD FROM SIGMAA              (A) : 0.07                            
REMARK   3   LOW RESOLUTION CUTOFF        (A) : 5.00                            
REMARK   3                                                                      
REMARK   3  CROSS-VALIDATED ESTIMATED COORDINATE ERROR.                         
REMARK   3   ESD FROM C-V LUZZATI PLOT    (A) : 0.25                            
REMARK   3   ESD FROM C-V SIGMAA          (A) : 0.14                            
REMARK   3                                                                      
REMARK   3  RMS DEVIATIONS FROM IDEAL VALUES.                                   
REMARK   3   BOND LENGTHS                 (A) : 0.006                           
REMARK   3   BOND ANGLES            (DEGREES) : 1.10                            
REMARK   3   DIHEDRAL ANGLES        (DEGREES) : 20.60                           
REMARK   3   IMPROPER ANGLES        (DEGREES) : 0.64                            
REMARK   3                                                                      
REMARK   3  ISOTROPIC THERMAL MODEL : RESTRAINED                                
REMARK   3                                                                      
REMARK   3  ISOTROPIC THERMAL FACTOR RESTRAINTS.    RMS    SIGMA                
REMARK   3   MAIN-CHAIN BOND              (A**2) : 1.280 ; 1.500                
REMARK   3   MAIN-CHAIN ANGLE             (A**2) : 1.810 ; 2.000                
REMARK   3   SIDE-CHAIN BOND              (A**2) : 2.340 ; 2.000                
REMARK   3   SIDE-CHAIN ANGLE             (A**2) : 3.570 ; 2.500                
REMARK   3                                                                      
REMARK   3  BULK SOLVENT MODELING.                                              
REMARK   3   METHOD USED : FLAT MODEL                                           
REMARK   3   KSOL        : 0.43                                                 
REMARK   3   BSOL        : 47.50                                                
REMARK   3                                                                      
REMARK   3  NCS MODEL : NULL                                                    
REMARK   3                                                                      
REMARK   3  PARAMETER FILE  1  : PROTEIN_REP.PARAM                              
REMARK   3  PARAMETER FILE  2  : WATER_REP.PARAM                                
REMARK   3  PARAMETER FILE  3  : ION.PARAM                                      
REMARK   3  TOPOLOGY FILE  1   : PROTEIN.TOP                                    
REMARK   3  TOPOLOGY FILE  2   : ION.TOP                                        
REMARK   3  TOPOLOGY FILE  3   : WATER.TOP                                      
REMARK   3                                                                      
REMARK   3  OTHER REFINEMENT REMARKS: NULL                                      
REMARK   4                                                                      
REMARK   4 1T4F COMPLIES WITH FORMAT V. 3.15, 01-DEC-08                         
REMARK 100                                                                      
REMARK 100 THIS ENTRY HAS BEEN PROCESSED BY RCSB ON 10-MAY-04.                  
REMARK 100 THE RCSB ID CODE IS RCSB022298.                                      
REMARK 200                                                                      
REMARK 200 EXPERIMENTAL DETAILS                                                 
REMARK 200  EXPERIMENT TYPE                : X-RAY DIFFRACTION                  
REMARK 200  DATE OF DATA COLLECTION        : 01-NOV-00                          
REMARK 200  TEMPERATURE           (KELVIN) : 100                                
REMARK 200  PH                             : 9.0                                
REMARK 200  NUMBER OF CRYSTALS USED        : 1                                  
REMARK 200                                                                      
REMARK 200  SYNCHROTRON              (Y/N) : Y                                  
REMARK 200  RADIATION SOURCE               : NSLS                               
REMARK 200  BEAMLINE                       : X12B                               
REMARK 200  X-RAY GENERATOR MODEL          : NULL                               
REMARK 200  MONOCHROMATIC OR LAUE    (M/L) : M                                  
REMARK 200  WAVELENGTH OR RANGE        (A) : 0.97950                            
REMARK 200  MONOCHROMATOR                  : NULL                               
REMARK 200  OPTICS                         : NULL                               
REMARK 200                                                                      
REMARK 200  DETECTOR TYPE                  : CCD                                
REMARK 200  DETECTOR MANUFACTURER          : ADSC QUANTUM 4                     
REMARK 200  INTENSITY-INTEGRATION SOFTWARE : DENZO                              
REMARK 200  DATA SCALING SOFTWARE          : SCALEPACK                          
REMARK 200                                                                      
REMARK 200  NUMBER OF UNIQUE REFLECTIONS   : 7247                               
REMARK 200  RESOLUTION RANGE HIGH      (A) : 1.900                              
REMARK 200  RESOLUTION RANGE LOW       (A) : 25.000                             
REMARK 200  REJECTION CRITERIA  (SIGMA(I)) : -3.000                             
REMARK 200                                                                      
REMARK 200 OVERALL.                                                             
REMARK 200  COMPLETENESS FOR RANGE     (%) : 88.9                               
REMARK 200  DATA REDUNDANCY                : 4.000                              
REMARK 200  R MERGE                    (I) : 0.02500                            
REMARK 200  R SYM                      (I) : NULL                               
REMARK 200  <I/SIGMA(I)> FOR THE DATA SET  : 36.1000                            
REMARK 200                                                                      
REMARK 200 IN THE HIGHEST RESOLUTION SHELL.                                     
REMARK 200  HIGHEST RESOLUTION SHELL, RANGE HIGH (A) : 1.90                     
REMARK 200  HIGHEST RESOLUTION SHELL, RANGE LOW  (A) : 1.97                     
REMARK 200  COMPLETENESS FOR SHELL     (%) : 56.2                               
REMARK 200  DATA REDUNDANCY IN SHELL       : 2.80                               
REMARK 200  R MERGE FOR SHELL          (I) : 0.07200                            
REMARK 200  R SYM FOR SHELL            (I) : NULL                               
REMARK 200  <I/SIGMA(I)> FOR SHELL         : 9.100                              
REMARK 200                                                                      
REMARK 200 DIFFRACTION PROTOCOL: SINGLE WAVELENGTH                              
REMARK 200 METHOD USED TO DETERMINE THE STRUCTURE: MOLECULAR REPLACEMENT        
REMARK 200 SOFTWARE USED: CNX 2000.1                                            
REMARK 200 STARTING MODEL: 1YCR                                                 
REMARK 200                                                                      
REMARK 200 REMARK: NULL                                                         
REMARK 280                                                                      
REMARK 280 CRYSTAL                                                              
REMARK 280 SOLVENT CONTENT, VS   (%): 41.50                                     
REMARK 280 MATTHEWS COEFFICIENT, VM (ANGSTROMS**3/DA): 2.12                     
REMARK 280                                                                      
REMARK 280 CRYSTALLIZATION CONDITIONS: (NH4)2SO4, BICINE, PH 9.0, VAPOR         
REMARK 280  DIFFUSION, HANGING DROP, TEMPERATURE 277K                           
REMARK 290                                                                      
REMARK 290 CRYSTALLOGRAPHIC SYMMETRY                                            
REMARK 290 SYMMETRY OPERATORS FOR SPACE GROUP: P 21 21 21                       
REMARK 290                                                                      
REMARK 290      SYMOP   SYMMETRY                                                
REMARK 290     NNNMMM   OPERATOR                                                
REMARK 290       1555   X,Y,Z                                                   
REMARK 290       2555   -X+1/2,-Y,Z+1/2                                         
REMARK 290       3555   -X,Y+1/2,-Z+1/2                                         
REMARK 290       4555   X+1/2,-Y+1/2,-Z                                         
REMARK 290                                                                      
REMARK 290     WHERE NNN -> OPERATOR NUMBER                                     
REMARK 290           MMM -> TRANSLATION VECTOR                                  
REMARK 290                                                                      
REMARK 290 CRYSTALLOGRAPHIC SYMMETRY TRANSFORMATIONS                            
REMARK 290 THE FOLLOWING TRANSFORMATIONS OPERATE ON THE ATOM/HETATM             
REMARK 290 RECORDS IN THIS ENTRY TO PRODUCE CRYSTALLOGRAPHICALLY                
REMARK 290 RELATED MOLECULES.                                                   
REMARK 290   SMTRY1   1  1.000000  0.000000  0.000000        0.00000            
REMARK 290   SMTRY2   1  0.000000  1.000000  0.000000        0.00000            
REMARK 290   SMTRY3   1  0.000000  0.000000  1.000000        0.00000            
REMARK 290   SMTRY1   2 -1.000000  0.000000  0.000000       20.51500            
REMARK 290   SMTRY2   2  0.000000 -1.000000  0.000000        0.00000            
REMARK 290   SMTRY3   2  0.000000  0.000000  1.000000       27.28500            
REMARK 290   SMTRY1   3 -1.000000  0.000000  0.000000        0.00000            
REMARK 290   SMTRY2   3  0.000000  1.000000  0.000000       21.79500            
REMARK 290   SMTRY3   3  0.000000  0.000000 -1.000000       27.28500            
REMARK 290   SMTRY1   4  1.000000  0.000000  0.000000       20.51500            
REMARK 290   SMTRY2   4  0.000000 -1.000000  0.000000       21.79500            
REMARK 290   SMTRY3   4  0.000000  0.000000 -1.000000        0.00000            
REMARK 290                                                                      
REMARK 290 REMARK: NULL                                                         
REMARK 300                                                                      
REMARK 300 BIOMOLECULE: 1                                                       
REMARK 300 SEE REMARK 350 FOR THE AUTHOR PROVIDED AND/OR PROGRAM                
REMARK 300 GENERATED ASSEMBLY INFORMATION FOR THE STRUCTURE IN                  
REMARK 300 THIS ENTRY. THE REMARK MAY ALSO PROVIDE INFORMATION ON               
REMARK 300 BURIED SURFACE AREA.                                                 
REMARK 350                                                                      
REMARK 350 COORDINATES FOR A COMPLETE MULTIMER REPRESENTING THE KNOWN           
REMARK 350 BIOLOGICALLY SIGNIFICANT OLIGOMERIZATION STATE OF THE                
REMARK 350 MOLECULE CAN BE GENERATED BY APPLYING BIOMT TRANSFORMATIONS          
REMARK 350 GIVEN BELOW.  BOTH NON-CRYSTALLOGRAPHIC AND                          
REMARK 350 CRYSTALLOGRAPHIC OPERATIONS ARE GIVEN.                               
REMARK 350                                                                      
REMARK 350 BIOMOLECULE: 1                                                       
REMARK 350 AUTHOR DETERMINED BIOLOGICAL UNIT: DIMERIC                           
REMARK 350 SOFTWARE DETERMINED QUATERNARY STRUCTURE: DIMERIC                    
REMARK 350 SOFTWARE USED: PISA                                                  
REMARK 350 TOTAL BURIED SURFACE AREA: 1200 ANGSTROM**2                          
REMARK 350 SURFACE AREA OF THE COMPLEX: 5990 ANGSTROM**2                        
REMARK 350 CHANGE IN SOLVENT FREE ENERGY: -20.0 KCAL/MOL                        
REMARK 350 APPLY THE FOLLOWING TO CHAINS: M, P                                  
REMARK 350   BIOMT1   1  1.000000  0.000000  0.000000        0.00000            
REMARK 350   BIOMT2   1  0.000000  1.000000  0.000000        0.00000            
REMARK 350   BIOMT3   1  0.000000  0.000000  1.000000        0.00000            
REMARK 465                                                                      
REMARK 465 MISSING RESIDUES                                                     
REMARK 465 THE FOLLOWING RESIDUES WERE NOT LOCATED IN THE                       
REMARK 465 EXPERIMENT. (M=MODEL NUMBER; RES=RESIDUE NAME; C=CHAIN               
REMARK 465 IDENTIFIER; SSSEQ=SEQUENCE NUMBER; I=INSERTION CODE.)                
REMARK 465                                                                      
REMARK 465   M RES C SSSEQI                                                     
REMARK 465     GLY M    16                                                      
REMARK 465     SER M    17                                                      
REMARK 465     GLN M    18                                                      
REMARK 465     ILE M    19                                                      
REMARK 465     PRO M    20                                                      
REMARK 465     ALA M    21                                                      
REMARK 465     SER M    22                                                      
REMARK 465     ASN M   111                                                      
REMARK 465     GLN M   112                                                      
REMARK 465     GLN M   113                                                      
REMARK 465     GLU M   114                                                      
REMARK 465     SER M   115                                                      
REMARK 465     SER M   116                                                      
REMARK 465     ASP M   117                                                      
REMARK 465     SER M   118                                                      
REMARK 465     GLY M   119                                                      
REMARK 465     THR M   120                                                      
REMARK 465     SER M   121                                                      
REMARK 465     VAL M   122                                                      
REMARK 465     SER M   123                                                      
REMARK 465     GLU M   124                                                      
REMARK 465     ASN M   125                                                      
REMARK 500                                                                      
REMARK 500 GEOMETRY AND STEREOCHEMISTRY                                         
REMARK 500 SUBTOPIC: TORSION ANGLES                                             
REMARK 500                                                                      
REMARK 500 TORSION ANGLES OUTSIDE THE EXPECTED RAMACHANDRAN REGIONS:            
REMARK 500 (M=MODEL NUMBER; RES=RESIDUE NAME; C=CHAIN IDENTIFIER;               
REMARK 500 SSEQ=SEQUENCE NUMBER; I=INSERTION CODE).                             
REMARK 500                                                                      
REMARK 500 STANDARD TABLE:                                                      
REMARK 500 FORMAT:(10X,I3,1X,A3,1X,A1,I4,A1,4X,F7.2,3X,F7.2)                    
REMARK 500                                                                      
REMARK 500 EXPECTED VALUES: GJ KLEYWEGT AND TA JONES (1996). PHI/PSI-           
REMARK 500 CHOLOGY: RAMACHANDRAN REVISITED. STRUCTURE 4, 1395 - 1400            
REMARK 500                                                                      
REMARK 500  M RES CSSEQI        PSI       PHI                                   
REMARK 500    GLN M  71       72.03   -159.63                                   
REMARK 500                                                                      
REMARK 500 REMARK: NULL                                                         
REMARK 525                                                                      
REMARK 525 SOLVENT                                                              
REMARK 525                                                                      
REMARK 525 THE SOLVENT MOLECULES HAVE CHAIN IDENTIFIERS THAT                    
REMARK 525 INDICATE THE POLYMER CHAIN WITH WHICH THEY ARE MOST                  
REMARK 525 CLOSELY ASSOCIATED. THE REMARK LISTS ALL THE SOLVENT                 
REMARK 525 MOLECULES WHICH ARE MORE THAN 5A AWAY FROM THE                       
REMARK 525 NEAREST POLYMER CHAIN (M = MODEL NUMBER;                             
REMARK 525 RES=RESIDUE NAME; C=CHAIN IDENTIFIER; SSEQ=SEQUENCE                  
REMARK 525 NUMBER; I=INSERTION CODE):                                           
REMARK 525                                                                      
REMARK 525  M RES CSSEQI                                                        
REMARK 525    HOH M 172        DISTANCE =  6.72 ANGSTROMS                       
REMARK 800                                                                      
REMARK 800 SITE                                                                 
REMARK 800 SITE_IDENTIFIER: AC1                                                 
REMARK 800 EVIDENCE_CODE: SOFTWARE                                              
REMARK 800 SITE_DESCRIPTION: BINDING SITE FOR RESIDUE SO4 M 126                 
REMARK 900                                                                      
REMARK 900 RELATED ENTRIES                                                      
REMARK 900 RELATED ID: 1T4E   RELATED DB: PDB                                   
REMARK 900 SAME PROTEIN, SHORTER CLONE, IN COMPLEX WITH A SMALL                 
REMARK 900 MOLECULE INHIBITOR                                                   
REMARK 900 RELATED ID: 1YCR   RELATED DB: PDB                                   
REMARK 900 SAME PROTEIN, DIFFERENT CLONE, IN COMPLEX WITH A WT P53              
REMARK 900 PEPTIDE                                                              
REMARK 900 RELATED ID: 1RV1   RELATED DB: PDB                                   
REMARK 900 SAME PROTEIN, DIFFERENT CLONE, IN COMPLEX WITH A SMALL               
REMARK 900 MOLECULE INHIBITOR                                                   
REMARK 999                                                                      
REMARK 999 SEQUENCE                                                             
REMARK 999 THE AUTHOR INDICATED THAT CHAIN P WAS DERIVED                        
REMARK 999 FROM A PHAGE DISPLAY EXPERIMENT,THEREFORE                            
REMARK 999 THERE ARE NO MATCHES IN THE SEQUENCE DATABASE                        
DBREF  1T4F M   17   125  UNP    Q00987   MDM2_HUMAN      17    125             
DBREF  1T4F P   18    26  PDB    1T4F     1T4F            18     26             
SEQADV 1T4F GLY M   16  UNP  Q00987              CLONING ARTIFACT               
SEQRES   1 M  110  GLY SER GLN ILE PRO ALA SER GLU GLN GLU THR LEU VAL          
SEQRES   2 M  110  ARG PRO LYS PRO LEU LEU LEU LYS LEU LEU LYS SER VAL          
SEQRES   3 M  110  GLY ALA GLN LYS ASP THR TYR THR MET LYS GLU VAL LEU          
SEQRES   4 M  110  PHE TYR LEU GLY GLN TYR ILE MET THR LYS ARG LEU TYR          
SEQRES   5 M  110  ASP GLU LYS GLN GLN HIS ILE VAL TYR CYS SER ASN ASP          
SEQRES   6 M  110  LEU LEU GLY ASP LEU PHE GLY VAL PRO SER PHE SER VAL          
SEQRES   7 M  110  LYS GLU HIS ARG LYS ILE TYR THR MET ILE TYR ARG ASN          
SEQRES   8 M  110  LEU VAL VAL VAL ASN GLN GLN GLU SER SER ASP SER GLY          
SEQRES   9 M  110  THR SER VAL SER GLU ASN                                      
SEQRES   1 P    9  ARG PHE MET ASP TYR TRP GLU GLY LEU                          
HET    SO4  M 126       5                                                       
HETNAM     SO4 SULFATE ION                                                      
FORMUL   3  SO4    O4 S 2-                                                      
FORMUL   4  HOH   *59(H2 O)                                                     
HELIX  101 101 PRO M   32  VAL M   41  1                                  10
HELIX  102 102 MET M   50  THR M   63  1                                  14
HELIX  103 103 LEU M   81  PHE M   86  1                                   6
HELIX  104 104 HIS M   96  ASN M  106  1                                  11
HELIX  105 105 PHE P   19  GLY P   25  1                                   7
SHEET   51  51 1 LEU M  27  PRO M  30  0
SHEET   52  52 1 ILE M  74  TYR M  76  0
SHEET   53  53 1 SER M  90  SER M  92  0
SHEET   54  54 1 LEU M 107  VAL M 110  0
SITE     1 AC1  4 GLU M  23  GLN M  24  LYS M  70  ARG M 105                    
CRYST1   41.030   43.590   54.570  90.00  90.00  90.00 P 21 21 21    4          
ORIGX1      1.000000  0.000000  0.000000        0.00000                         
ORIGX2      0.000000  1.000000  0.000000        0.00000                         
ORIGX3      0.000000  0.000000  1.000000        0.00000                         
SCALE1      0.024372  0.000000  0.000000        0.00000                         
SCALE2      0.000000  0.022941  0.000000        0.00000                         
SCALE3      0.000000  0.000000  0.018325        0.00000                         
ATOM     19  N   GLU M  25       7.097  -0.878   9.094  1.00 18.34           N
ATOM     20  CA  GLU M  25       6.924   0.027   7.958  1.00 17.00           C
ATOM     21  C   GLU M  25       5.439   0.185   7.620  1.00 14.91           C
ATOM     22  O   GLU M  25       4.652  -0.737   7.830  1.00 12.48           O
ATOM     23  CB  GLU M  25       7.681  -0.524   6.745  1.00 19.25           C
ATOM     24  CG  GLU M  25       7.429   0.204   5.432  1.00 24.99           C
ATOM     25  CD  GLU M  25       8.266  -0.360   4.293  1.00 27.87           C
ATOM     26  OE1 GLU M  25       9.502  -0.158   4.303  1.00 29.37           O
ATOM     27  OE2 GLU M  25       7.690  -1.016   3.398  1.00 28.58           O
ATOM     28  N   THR M  26       5.062   1.357   7.106  1.00 13.19           N
ATOM     29  CA  THR M  26       3.671   1.620   6.724  1.00 11.73           C
ATOM     30  C   THR M  26       3.624   2.043   5.259  1.00 11.57           C
ATOM     31  O   THR M  26       4.330   2.966   4.847  1.00 10.58           O
ATOM     32  CB  THR M  26       3.034   2.746   7.583  1.00 12.29           C
ATOM     33  OG1 THR M  26       3.014   2.355   8.962  1.00 12.46           O
ATOM     34  CG2 THR M  26       1.605   3.028   7.119  1.00  9.65           C
ATOM     35  N   LEU M  27       2.795   1.360   4.476  1.00 11.87           N
ATOM     36  CA  LEU M  27       2.652   1.656   3.052  1.00 13.06           C
ATOM     37  C   LEU M  27       1.377   2.480   2.884  1.00 13.68           C
ATOM     38  O   LEU M  27       0.331   2.144   3.447  1.00 12.40           O
ATOM     39  CB  LEU M  27       2.557   0.346   2.262  1.00 17.62           C
ATOM     40  CG  LEU M  27       3.345   0.210   0.957  1.00 22.38           C
ATOM     41  CD1 LEU M  27       4.803   0.599   1.183  1.00 23.37           C
ATOM     42  CD2 LEU M  27       3.248  -1.232   0.457  1.00 24.42           C
ATOM     43  N   VAL M  28       1.457   3.558   2.114  1.00 11.90           N
ATOM     44  CA  VAL M  28       0.294   4.420   1.939  1.00 11.05           C
ATOM     45  C   VAL M  28       0.090   4.940   0.523  1.00 11.00           C
ATOM     46  O   VAL M  28       1.006   4.945  -0.300  1.00 11.51           O
ATOM     47  CB  VAL M  28       0.382   5.661   2.871  1.00  9.22           C
ATOM     48  CG1 VAL M  28       0.530   5.228   4.335  1.00  9.31           C
ATOM     49  CG2 VAL M  28       1.567   6.522   2.462  1.00  9.38           C
ATOM     50  N   ARG M  29      -1.135   5.376   0.257  1.00 10.68           N
ATOM     51  CA  ARG M  29      -1.485   5.958  -1.025  1.00 12.09           C
ATOM     52  C   ARG M  29      -2.101   7.304  -0.688  1.00 11.17           C
ATOM     53  O   ARG M  29      -3.154   7.374  -0.055  1.00 10.82           O
ATOM     54  CB  ARG M  29      -2.469   5.063  -1.779  1.00 16.44           C
ATOM     55  CG  ARG M  29      -1.842   3.743  -2.153  1.00 21.45           C
ATOM     56  CD  ARG M  29      -2.714   2.920  -3.067  1.00 27.99           C
ATOM     57  NE  ARG M  29      -2.046   1.662  -3.389  1.00 34.10           N
ATOM     58  CZ  ARG M  29      -2.596   0.687  -4.100  1.00 36.71           C
ATOM     59  NH1 ARG M  29      -3.828   0.829  -4.562  1.00 39.82           N
ATOM     60  NH2 ARG M  29      -1.915  -0.425  -4.346  1.00 39.03           N
ATOM     61  N   PRO M  30      -1.423   8.394  -1.077  1.00 10.74           N
ATOM     62  CA  PRO M  30      -1.881   9.763  -0.820  1.00 11.62           C
ATOM     63  C   PRO M  30      -3.077  10.175  -1.665  1.00 11.00           C
ATOM     64  O   PRO M  30      -3.193   9.777  -2.821  1.00 10.66           O
ATOM     65  CB  PRO M  30      -0.643  10.598  -1.142  1.00 10.22           C
ATOM     66  CG  PRO M  30      -0.057   9.860  -2.303  1.00 11.63           C
ATOM     67  CD  PRO M  30      -0.157   8.402  -1.838  1.00 10.92           C
ATOM     68  N   LYS M  31      -3.957  10.979  -1.076  1.00 11.85           N
ATOM     69  CA  LYS M  31      -5.133  11.484  -1.772  1.00 13.01           C
ATOM     70  C   LYS M  31      -4.619  12.495  -2.797  1.00 13.35           C
ATOM     71  O   LYS M  31      -3.477  12.949  -2.708  1.00 13.62           O
ATOM     72  CB  LYS M  31      -6.091  12.151  -0.772  1.00 15.12           C
ATOM     73  CG  LYS M  31      -6.652  11.162   0.251  1.00 19.22           C
ATOM     74  CD  LYS M  31      -7.303  11.830   1.463  1.00 23.06           C
ATOM     75  CE  LYS M  31      -8.596  12.555   1.123  1.00 23.18           C
ATOM     76  NZ  LYS M  31      -9.250  13.064   2.376  1.00 23.47           N
ATOM     77  N   PRO M  32      -5.452  12.861  -3.784  1.00 13.25           N
ATOM     78  CA  PRO M  32      -5.065  13.816  -4.830  1.00 13.73           C
ATOM     79  C   PRO M  32      -4.250  15.042  -4.403  1.00 12.93           C
ATOM     80  O   PRO M  32      -3.172  15.282  -4.939  1.00 14.55           O
ATOM     81  CB  PRO M  32      -6.404  14.186  -5.458  1.00 12.62           C
ATOM     82  CG  PRO M  32      -7.141  12.877  -5.402  1.00 11.90           C
ATOM     83  CD  PRO M  32      -6.843  12.412  -3.977  1.00 13.77           C
ATOM     84  N   LEU M  33      -4.758  15.813  -3.447  1.00 13.33           N
ATOM     85  CA  LEU M  33      -4.056  17.011  -2.993  1.00 14.85           C
ATOM     86  C   LEU M  33      -2.723  16.732  -2.302  1.00 13.30           C
ATOM     87  O   LEU M  33      -1.773  17.512  -2.435  1.00 11.95           O
ATOM     88  CB  LEU M  33      -4.954  17.833  -2.063  1.00 17.79           C
ATOM     89  CG  LEU M  33      -5.551  19.101  -2.681  1.00 22.77           C
ATOM     90  CD1 LEU M  33      -6.456  18.728  -3.845  1.00 24.55           C
ATOM     91  CD2 LEU M  33      -6.328  19.875  -1.623  1.00 23.52           C
ATOM     92  N   LEU M  34      -2.646  15.639  -1.550  1.00 11.89           N
ATOM     93  CA  LEU M  34      -1.393  15.305  -0.884  1.00 11.98           C
ATOM     94  C   LEU M  34      -0.391  14.873  -1.948  1.00 11.10           C
ATOM     95  O   LEU M  34       0.804  15.168  -1.858  1.00 11.30           O
ATOM     96  CB  LEU M  34      -1.592  14.178   0.133  1.00 11.24           C
ATOM     97  CG  LEU M  34      -0.297  13.693   0.791  1.00 13.42           C
ATOM     98  CD1 LEU M  34       0.439  14.875   1.415  1.00 12.22           C
ATOM     99  CD2 LEU M  34      -0.608  12.638   1.852  1.00 12.75           C
ATOM    100  N   LEU M  35      -0.884  14.165  -2.957  1.00 12.42           N
ATOM    101  CA  LEU M  35      -0.028  13.714  -4.046  1.00 14.34           C
ATOM    102  C   LEU M  35       0.586  14.953  -4.706  1.00 14.96           C
ATOM    103  O   LEU M  35       1.775  14.968  -5.028  1.00 14.54           O
ATOM    104  CB  LEU M  35      -0.846  12.939  -5.082  1.00 15.84           C
ATOM    105  CG  LEU M  35      -0.158  11.793  -5.827  1.00 19.64           C
ATOM    106  CD1 LEU M  35      -0.996  11.421  -7.045  1.00 19.98           C
ATOM    107  CD2 LEU M  35       1.237  12.186  -6.250  1.00 18.71           C
ATOM    108  N   LYS M  36      -0.231  15.988  -4.907  1.00 15.33           N
ATOM    109  CA  LYS M  36       0.249  17.224  -5.530  1.00 17.01           C
ATOM    110  C   LYS M  36       1.369  17.811  -4.680  1.00 18.04           C
ATOM    111  O   LYS M  36       2.389  18.267  -5.198  1.00 17.15           O
ATOM    112  CB  LYS M  36      -0.885  18.246  -5.657  1.00 21.31           C
ATOM    113  CG  LYS M  36      -0.454  19.543  -6.332  1.00 23.77           C
ATOM    114  CD  LYS M  36      -1.540  20.611  -6.309  1.00 26.70           C
ATOM    115  CE  LYS M  36      -2.752  20.211  -7.140  1.00 31.09           C
ATOM    116  NZ  LYS M  36      -3.749  21.326  -7.223  1.00 33.29           N
ATOM    117  N   LEU M  37       1.158  17.797  -3.369  1.00 16.58           N
ATOM    118  CA  LEU M  37       2.130  18.290  -2.402  1.00 17.91           C
ATOM    119  C   LEU M  37       3.437  17.531  -2.620  1.00 17.50           C
ATOM    120  O   LEU M  37       4.483  18.121  -2.910  1.00 16.59           O
ATOM    121  CB  LEU M  37       1.614  18.015  -0.987  1.00 19.96           C
ATOM    122  CG  LEU M  37       2.334  18.454   0.296  1.00 23.73           C
ATOM    123  CD1 LEU M  37       3.805  18.073   0.262  1.00 20.47           C
ATOM    124  CD2 LEU M  37       2.157  19.939   0.478  1.00 25.58           C
ATOM    125  N   LEU M  38       3.355  16.211  -2.481  1.00 15.11           N
ATOM    126  CA  LEU M  38       4.503  15.326  -2.632  1.00 15.27           C
ATOM    127  C   LEU M  38       5.232  15.466  -3.971  1.00 16.23           C
ATOM    128  O   LEU M  38       6.465  15.440  -4.023  1.00 17.22           O
ATOM    129  CB  LEU M  38       4.054  13.874  -2.440  1.00 13.15           C
ATOM    130  CG  LEU M  38       3.465  13.532  -1.065  1.00 12.80           C
ATOM    131  CD1 LEU M  38       2.897  12.122  -1.088  1.00 13.26           C
ATOM    132  CD2 LEU M  38       4.543  13.659   0.007  1.00 12.44           C
ATOM    133  N   LYS M  39       4.473  15.607  -5.051  1.00 16.13           N
ATOM    134  CA  LYS M  39       5.063  15.732  -6.382  1.00 17.88           C
ATOM    135  C   LYS M  39       5.838  17.023  -6.601  1.00 17.18           C
ATOM    136  O   LYS M  39       6.714  17.086  -7.467  1.00 17.84           O
ATOM    137  CB  LYS M  39       3.979  15.609  -7.455  1.00 18.38           C
ATOM    138  CG  LYS M  39       3.507  14.186  -7.684  1.00 21.38           C
ATOM    139  CD  LYS M  39       2.373  14.127  -8.699  1.00 23.88           C
ATOM    140  CE  LYS M  39       2.801  14.638 -10.064  1.00 25.22           C
ATOM    141  NZ  LYS M  39       1.678  14.572 -11.044  1.00 26.49           N
ATOM    142  N   SER M  40       5.523  18.053  -5.825  1.00 16.18           N
ATOM    143  CA  SER M  40       6.212  19.326  -5.985  1.00 16.56           C
ATOM    144  C   SER M  40       7.655  19.266  -5.492  1.00 14.66           C
ATOM    145  O   SER M  40       8.477  20.092  -5.889  1.00 14.68           O
ATOM    146  CB  SER M  40       5.456  20.445  -5.256  1.00 15.70           C
ATOM    147  OG  SER M  40       5.624  20.366  -3.856  1.00 20.03           O
ATOM    148  N   VAL M  41       7.969  18.297  -4.633  1.00 13.05           N
ATOM    149  CA  VAL M  41       9.332  18.167  -4.119  1.00 12.51           C
ATOM    150  C   VAL M  41       9.959  16.794  -4.342  1.00 13.01           C
ATOM    151  O   VAL M  41      11.172  16.637  -4.229  1.00 14.10           O
ATOM    152  CB  VAL M  41       9.406  18.482  -2.609  1.00 13.72           C
ATOM    153  CG1 VAL M  41       8.947  19.915  -2.360  1.00 15.06           C
ATOM    154  CG2 VAL M  41       8.563  17.482  -1.819  1.00 13.61           C
ATOM    155  N   GLY M  42       9.138  15.803  -4.669  1.00 12.20           N
ATOM    156  CA  GLY M  42       9.666  14.469  -4.876  1.00 15.56           C
ATOM    157  C   GLY M  42       9.108  13.759  -6.090  1.00 17.07           C
ATOM    158  O   GLY M  42       8.451  14.362  -6.942  1.00 19.02           O
ATOM    159  N   ALA M  43       9.371  12.460  -6.161  1.00 17.71           N
ATOM    160  CA  ALA M  43       8.915  11.638  -7.269  1.00 17.36           C
ATOM    161  C   ALA M  43       7.490  11.141  -7.068  1.00 18.40           C
ATOM    162  O   ALA M  43       7.011  11.009  -5.940  1.00 15.33           O
ATOM    163  CB  ALA M  43       9.848  10.450  -7.440  1.00 15.38           C
ATOM    164  N   GLN M  44       6.819  10.868  -8.181  1.00 19.19           N
ATOM    165  CA  GLN M  44       5.465  10.347  -8.152  1.00 21.05           C
ATOM    166  C   GLN M  44       5.575   8.834  -8.056  1.00 22.17           C
ATOM    167  O   GLN M  44       6.332   8.206  -8.799  1.00 22.22           O
ATOM    168  CB  GLN M  44       4.713  10.709  -9.431  1.00 24.05           C
ATOM    169  CG  GLN M  44       3.292  10.172  -9.469  1.00 28.74           C
ATOM    170  CD  GLN M  44       2.621  10.378 -10.811  1.00 32.27           C
ATOM    171  OE1 GLN M  44       3.024   9.791 -11.816  1.00 35.71           O
ATOM    172  NE2 GLN M  44       1.590  11.214 -10.834  1.00 35.52           N
ATOM    173  N   LYS M  45       4.817   8.250  -7.139  1.00 22.07           N
ATOM    174  CA  LYS M  45       4.830   6.809  -6.944  1.00 22.36           C
ATOM    175  C   LYS M  45       3.399   6.390  -6.641  1.00 21.94           C
ATOM    176  O   LYS M  45       2.604   7.195  -6.155  1.00 20.85           O
ATOM    177  CB  LYS M  45       5.759   6.459  -5.773  1.00 23.52           C
ATOM    178  CG  LYS M  45       7.185   6.979  -5.962  1.00 27.60           C
ATOM    179  CD  LYS M  45       7.990   7.042  -4.665  1.00 28.95           C
ATOM    180  CE  LYS M  45       8.433   5.676  -4.173  1.00 29.47           C
ATOM    181  NZ  LYS M  45       7.291   4.862  -3.694  1.00 33.88           N
ATOM    182  N   ASP M  46       3.060   5.142  -6.939  1.00 21.70           N
ATOM    183  CA  ASP M  46       1.714   4.670  -6.667  1.00 24.26           C
ATOM    184  C   ASP M  46       1.531   4.580  -5.159  1.00 21.79           C
ATOM    185  O   ASP M  46       0.495   4.968  -4.630  1.00 23.77           O
ATOM    186  CB  ASP M  46       1.481   3.308  -7.325  1.00 27.60           C
ATOM    187  CG  ASP M  46       1.546   3.381  -8.841  1.00 32.08           C
ATOM    188  OD1 ASP M  46       0.855   4.247  -9.425  1.00 34.85           O
ATOM    189  OD2 ASP M  46       2.280   2.573  -9.450  1.00 34.51           O
ATOM    190  N   THR M  47       2.555   4.085  -4.472  1.00 20.93           N
ATOM    191  CA  THR M  47       2.511   3.963  -3.021  1.00 19.05           C
ATOM    192  C   THR M  47       3.805   4.490  -2.401  1.00 18.36           C
ATOM    193  O   THR M  47       4.882   4.384  -2.997  1.00 17.23           O
ATOM    194  CB  THR M  47       2.322   2.489  -2.588  1.00 21.19           C
ATOM    195  OG1 THR M  47       3.507   1.742  -2.891  1.00 22.04           O
ATOM    196  CG2 THR M  47       1.145   1.869  -3.328  1.00 19.32           C
ATOM    197  N   TYR M  48       3.691   5.068  -1.211  1.00 14.82           N
ATOM    198  CA  TYR M  48       4.848   5.593  -0.489  1.00 13.95           C
ATOM    199  C   TYR M  48       4.834   4.980   0.900  1.00 14.85           C
ATOM    200  O   TYR M  48       3.849   4.363   1.306  1.00 12.50           O
ATOM    201  CB  TYR M  48       4.765   7.113  -0.305  1.00 12.83           C
ATOM    202  CG  TYR M  48       4.704   7.937  -1.568  1.00 13.09           C
ATOM    203  CD1 TYR M  48       3.546   7.983  -2.339  1.00 12.25           C
ATOM    204  CD2 TYR M  48       5.801   8.702  -1.974  1.00 12.35           C
ATOM    205  CE1 TYR M  48       3.476   8.776  -3.485  1.00 13.74           C
ATOM    206  CE2 TYR M  48       5.742   9.495  -3.121  1.00 13.66           C
ATOM    207  CZ  TYR M  48       4.576   9.528  -3.867  1.00 12.62           C
ATOM    208  OH  TYR M  48       4.499  10.327  -4.983  1.00 14.93           O
ATOM    209  N   THR M  49       5.930   5.152   1.629  1.00 14.42           N
ATOM    210  CA  THR M  49       5.996   4.668   2.997  1.00 12.74           C
ATOM    211  C   THR M  49       5.728   5.914   3.826  1.00 14.00           C
ATOM    212  O   THR M  49       5.943   7.033   3.351  1.00 11.66           O
ATOM    213  CB  THR M  49       7.392   4.144   3.366  1.00 13.99           C
ATOM    214  OG1 THR M  49       8.350   5.198   3.203  1.00 14.36           O
ATOM    215  CG2 THR M  49       7.775   2.960   2.485  1.00 13.00           C
ATOM    216  N   MET M  50       5.250   5.733   5.053  1.00 13.30           N
ATOM    217  CA  MET M  50       4.990   6.877   5.912  1.00 13.67           C
ATOM    218  C   MET M  50       6.282   7.673   6.100  1.00 14.44           C
ATOM    219  O   MET M  50       6.255   8.901   6.142  1.00 14.03           O
ATOM    220  CB  MET M  50       4.458   6.424   7.272  1.00 14.58           C
ATOM    221  CG  MET M  50       4.064   7.581   8.179  1.00 17.98           C
ATOM    222  SD  MET M  50       2.752   8.586   7.445  1.00 21.53           S
ATOM    223  CE  MET M  50       1.306   7.893   8.217  1.00 20.62           C
ATOM    224  N   LYS M  51       7.409   6.968   6.214  1.00 14.11           N
ATOM    225  CA  LYS M  51       8.708   7.623   6.377  1.00 16.39           C
ATOM    226  C   LYS M  51       8.983   8.567   5.202  1.00 14.86           C
ATOM    227  O   LYS M  51       9.458   9.686   5.402  1.00 14.62           O
ATOM    228  CB  LYS M  51       9.832   6.585   6.470  1.00 19.19           C
ATOM    229  CG  LYS M  51       9.693   5.618   7.636  1.00 26.11           C
ATOM    230  CD  LYS M  51      10.917   4.719   7.777  1.00 29.01           C
ATOM    231  CE  LYS M  51      12.143   5.513   8.192  1.00 31.65           C
ATOM    232  NZ  LYS M  51      11.924   6.229   9.484  1.00 33.77           N
ATOM    233  N   GLU M  52       8.688   8.112   3.984  1.00 13.75           N
ATOM    234  CA  GLU M  52       8.890   8.932   2.781  1.00 13.96           C
ATOM    235  C   GLU M  52       8.009  10.173   2.828  1.00 13.26           C
ATOM    236  O   GLU M  52       8.455  11.285   2.538  1.00 12.01           O
ATOM    237  CB  GLU M  52       8.523   8.159   1.511  1.00 16.72           C
ATOM    238  CG  GLU M  52       9.534   7.137   1.036  1.00 19.42           C
ATOM    239  CD  GLU M  52       9.111   6.512  -0.279  1.00 22.43           C
ATOM    240  OE1 GLU M  52       8.008   5.930  -0.326  1.00 16.61           O
ATOM    241  OE2 GLU M  52       9.874   6.609  -1.269  1.00 26.48           O
ATOM    242  N   VAL M  53       6.743   9.964   3.174  1.00 11.61           N
ATOM    243  CA  VAL M  53       5.780  11.058   3.258  1.00 11.20           C
ATOM    244  C   VAL M  53       6.238  12.113   4.262  1.00 11.79           C
ATOM    245  O   VAL M  53       6.212  13.305   3.961  1.00 10.52           O
ATOM    246  CB  VAL M  53       4.379  10.525   3.651  1.00 12.00           C
ATOM    247  CG1 VAL M  53       3.411  11.685   3.876  1.00 11.48           C
ATOM    248  CG2 VAL M  53       3.856   9.602   2.543  1.00 11.01           C
ATOM    249  N   LEU M  54       6.656  11.674   5.450  1.00 10.92           N
ATOM    250  CA  LEU M  54       7.130  12.595   6.483  1.00 10.87           C
ATOM    251  C   LEU M  54       8.333  13.377   5.981  1.00 11.48           C
ATOM    252  O   LEU M  54       8.420  14.589   6.171  1.00  8.51           O
ATOM    253  CB  LEU M  54       7.518  11.832   7.757  1.00 11.48           C
ATOM    254  CG  LEU M  54       6.351  11.357   8.632  1.00 14.32           C
ATOM    255  CD1 LEU M  54       6.850  10.378   9.689  1.00 12.67           C
ATOM    256  CD2 LEU M  54       5.679  12.561   9.282  1.00 13.54           C
ATOM    257  N   PHE M  55       9.263  12.677   5.343  1.00  9.18           N
ATOM    258  CA  PHE M  55      10.450  13.326   4.816  1.00 10.94           C
ATOM    259  C   PHE M  55      10.091  14.397   3.786  1.00  9.14           C
ATOM    260  O   PHE M  55      10.544  15.537   3.884  1.00 10.59           O
ATOM    261  CB  PHE M  55      11.376  12.296   4.171  1.00 11.18           C
ATOM    262  CG  PHE M  55      12.518  12.912   3.421  1.00 11.39           C
ATOM    263  CD1 PHE M  55      13.573  13.506   4.105  1.00 10.38           C
ATOM    264  CD2 PHE M  55      12.517  12.939   2.029  1.00 14.14           C
ATOM    265  CE1 PHE M  55      14.620  14.125   3.410  1.00 11.66           C
ATOM    266  CE2 PHE M  55      13.556  13.554   1.325  1.00 12.71           C
ATOM    267  CZ  PHE M  55      14.609  14.148   2.024  1.00 10.49           C
ATOM    268  N   TYR M  56       9.265  14.038   2.808  1.00  9.73           N
ATOM    269  CA  TYR M  56       8.882  14.996   1.770  1.00 11.52           C
ATOM    270  C   TYR M  56       8.140  16.206   2.320  1.00 10.65           C
ATOM    271  O   TYR M  56       8.355  17.329   1.864  1.00  7.82           O
ATOM    272  CB  TYR M  56       8.024  14.327   0.698  1.00 10.97           C
ATOM    273  CG  TYR M  56       8.805  13.493  -0.290  1.00 12.65           C
ATOM    274  CD1 TYR M  56       9.977  13.978  -0.873  1.00 12.47           C
ATOM    275  CD2 TYR M  56       8.338  12.243  -0.691  1.00 15.09           C
ATOM    276  CE1 TYR M  56      10.664  13.239  -1.838  1.00 14.77           C
ATOM    277  CE2 TYR M  56       9.012  11.496  -1.658  1.00 16.36           C
ATOM    278  CZ  TYR M  56      10.170  11.999  -2.228  1.00 17.30           C
ATOM    279  OH  TYR M  56      10.809  11.276  -3.211  1.00 18.91           O
ATOM    280  N   LEU M  57       7.253  15.978   3.283  1.00 10.85           N
ATOM    281  CA  LEU M  57       6.501  17.080   3.882  1.00 12.17           C
ATOM    282  C   LEU M  57       7.467  18.059   4.547  1.00 11.30           C
ATOM    283  O   LEU M  57       7.290  19.278   4.471  1.00 12.51           O
ATOM    284  CB  LEU M  57       5.508  16.549   4.920  1.00 12.94           C
ATOM    285  CG  LEU M  57       4.781  17.607   5.761  1.00 15.65           C
ATOM    286  CD1 LEU M  57       3.986  18.548   4.856  1.00 15.86           C
ATOM    287  CD2 LEU M  57       3.851  16.908   6.749  1.00 15.50           C
ATOM    288  N   GLY M  58       8.489  17.524   5.203  1.00 11.63           N
ATOM    289  CA  GLY M  58       9.464  18.384   5.854  1.00 11.96           C
ATOM    290  C   GLY M  58      10.152  19.248   4.815  1.00 13.24           C
ATOM    291  O   GLY M  58      10.318  20.457   4.989  1.00 11.45           O
ATOM    292  N   GLN M  59      10.548  18.625   3.713  1.00 12.79           N
ATOM    293  CA  GLN M  59      11.221  19.352   2.648  1.00 13.22           C
ATOM    294  C   GLN M  59      10.316  20.386   1.992  1.00 12.78           C
ATOM    295  O   GLN M  59      10.781  21.449   1.577  1.00 11.31           O
ATOM    296  CB  GLN M  59      11.757  18.369   1.608  1.00 14.66           C
ATOM    297  CG  GLN M  59      12.858  17.476   2.170  1.00 14.65           C
ATOM    298  CD  GLN M  59      13.947  18.284   2.851  1.00 17.07           C
ATOM    299  OE1 GLN M  59      14.598  19.120   2.222  1.00 17.77           O
ATOM    300  NE2 GLN M  59      14.146  18.045   4.144  1.00 16.61           N
ATOM    301  N   TYR M  60       9.026  20.072   1.899  1.00 11.08           N
ATOM    302  CA  TYR M  60       8.053  20.987   1.305  1.00 11.43           C
ATOM    303  C   TYR M  60       7.942  22.224   2.196  1.00 12.85           C
ATOM    304  O   TYR M  60       7.977  23.360   1.715  1.00 10.54           O
ATOM    305  CB  TYR M  60       6.681  20.307   1.206  1.00 11.50           C
ATOM    306  CG  TYR M  60       5.565  21.211   0.721  1.00 14.93           C
ATOM    307  CD1 TYR M  60       5.346  21.417  -0.642  1.00 13.78           C
ATOM    308  CD2 TYR M  60       4.729  21.866   1.628  1.00 14.58           C
ATOM    309  CE1 TYR M  60       4.319  22.251  -1.088  1.00 15.13           C
ATOM    310  CE2 TYR M  60       3.705  22.702   1.191  1.00 13.88           C
ATOM    311  CZ  TYR M  60       3.503  22.887  -0.166  1.00 13.29           C
ATOM    312  OH  TYR M  60       2.469  23.688  -0.600  1.00 13.63           O
ATOM    313  N   ILE M  61       7.790  21.991   3.498  1.00 11.67           N
ATOM    314  CA  ILE M  61       7.675  23.079   4.462  1.00 13.16           C
ATOM    315  C   ILE M  61       8.920  23.951   4.378  1.00 14.46           C
ATOM    316  O   ILE M  61       8.839  25.176   4.339  1.00 15.16           O
ATOM    317  CB  ILE M  61       7.522  22.525   5.903  1.00 11.85           C
ATOM    318  CG1 ILE M  61       6.139  21.885   6.056  1.00 10.10           C
ATOM    319  CG2 ILE M  61       7.728  23.643   6.923  1.00  9.96           C
ATOM    320  CD1 ILE M  61       5.926  21.125   7.345  1.00 11.12           C
ATOM    321  N   MET M  62      10.079  23.309   4.337  1.00 16.01           N
ATOM    322  CA  MET M  62      11.330  24.044   4.252  1.00 19.74           C
ATOM    323  C   MET M  62      11.446  24.858   2.976  1.00 20.06           C
ATOM    324  O   MET M  62      11.717  26.059   3.018  1.00 21.32           O
ATOM    325  CB  MET M  62      12.511  23.091   4.322  1.00 21.60           C
ATOM    326  CG  MET M  62      12.670  22.419   5.647  1.00 25.23           C
ATOM    327  SD  MET M  62      14.281  21.676   5.722  1.00 30.70           S
ATOM    328  CE  MET M  62      15.288  23.119   6.027  1.00 28.40           C
ATOM    329  N   THR M  63      11.241  24.204   1.839  1.00 21.65           N
ATOM    330  CA  THR M  63      11.357  24.892   0.563  1.00 22.12           C
ATOM    331  C   THR M  63      10.397  26.076   0.470  1.00 22.29           C
ATOM    332  O   THR M  63      10.720  27.087  -0.148  1.00 23.86           O
ATOM    333  CB  THR M  63      11.135  23.923  -0.630  1.00 22.62           C
ATOM    334  OG1 THR M  63      11.611  24.542  -1.831  1.00 26.60           O
ATOM    335  CG2 THR M  63       9.663  23.588  -0.797  1.00 24.40           C
ATOM    336  N   LYS M  64       9.227  25.966   1.095  1.00 21.41           N
ATOM    337  CA  LYS M  64       8.269  27.067   1.063  1.00 22.16           C
ATOM    338  C   LYS M  64       8.403  28.027   2.246  1.00 21.44           C
ATOM    339  O   LYS M  64       7.627  28.978   2.374  1.00 20.44           O
ATOM    340  CB  LYS M  64       6.839  26.535   1.001  1.00 24.36           C
ATOM    341  CG  LYS M  64       6.406  26.108  -0.390  1.00 24.97           C
ATOM    342  CD  LYS M  64       4.905  26.229  -0.508  1.00 27.21           C
ATOM    343  CE  LYS M  64       4.445  26.178  -1.947  1.00 26.22           C
ATOM    344  NZ  LYS M  64       2.985  26.459  -2.035  1.00 27.46           N
ATOM    345  N   ARG M  65       9.386  27.770   3.105  1.00 19.83           N
ATOM    346  CA  ARG M  65       9.643  28.612   4.267  1.00 18.22           C
ATOM    347  C   ARG M  65       8.363  28.900   5.049  1.00 16.33           C
ATOM    348  O   ARG M  65       8.091  30.052   5.392  1.00 11.31           O
ATOM    349  CB  ARG M  65      10.265  29.941   3.817  1.00 21.90           C
ATOM    350  CG  ARG M  65      11.526  29.817   2.958  1.00 25.72           C
ATOM    351  CD  ARG M  65      12.717  29.328   3.768  1.00 31.89           C
ATOM    352  NE  ARG M  65      13.982  29.455   3.040  1.00 36.66           N
ATOM    353  CZ  ARG M  65      14.332  28.718   1.988  1.00 39.09           C
ATOM    354  NH1 ARG M  65      13.516  27.782   1.521  1.00 39.30           N
ATOM    355  NH2 ARG M  65      15.506  28.918   1.399  1.00 40.30           N
ATOM    356  N   LEU M  66       7.585  27.859   5.339  1.00 14.05           N
ATOM    357  CA  LEU M  66       6.335  28.040   6.075  1.00 14.19           C
ATOM    358  C   LEU M  66       6.545  28.234   7.573  1.00 15.05           C
ATOM    359  O   LEU M  66       5.635  28.664   8.286  1.00 14.78           O
ATOM    360  CB  LEU M  66       5.400  26.846   5.842  1.00 13.31           C
ATOM    361  CG  LEU M  66       4.915  26.615   4.403  1.00 13.73           C
ATOM    362  CD1 LEU M  66       3.894  25.477   4.391  1.00 12.38           C
ATOM    363  CD2 LEU M  66       4.284  27.885   3.852  1.00 14.12           C
ATOM    364  N   TYR M  67       7.739  27.911   8.050  1.00 14.25           N
ATOM    365  CA  TYR M  67       8.046  28.058   9.469  1.00 15.42           C
ATOM    366  C   TYR M  67       8.442  29.489   9.809  1.00 15.32           C
ATOM    367  O   TYR M  67       8.765  30.290   8.925  1.00 13.99           O
ATOM    368  CB  TYR M  67       9.184  27.112   9.865  1.00 16.63           C
ATOM    369  CG  TYR M  67      10.460  27.316   9.071  1.00 20.58           C
ATOM    370  CD1 TYR M  67      11.292  28.415   9.307  1.00 21.53           C
ATOM    371  CD2 TYR M  67      10.824  26.419   8.066  1.00 21.56           C
ATOM    372  CE1 TYR M  67      12.458  28.613   8.555  1.00 23.04           C
ATOM    373  CE2 TYR M  67      11.982  26.608   7.312  1.00 23.93           C
ATOM    374  CZ  TYR M  67      12.792  27.703   7.559  1.00 24.79           C
ATOM    375  OH  TYR M  67      13.925  27.889   6.797  1.00 25.69           O
ATOM    376  N   ASP M  68       8.409  29.803  11.099  1.00 13.67           N
ATOM    377  CA  ASP M  68       8.798  31.119  11.573  1.00 13.75           C
ATOM    378  C   ASP M  68      10.321  31.103  11.635  1.00 13.46           C
ATOM    379  O   ASP M  68      10.918  30.253  12.299  1.00 11.40           O
ATOM    380  CB  ASP M  68       8.216  31.377  12.965  1.00 11.76           C
ATOM    381  CG  ASP M  68       8.632  32.724  13.536  1.00 14.53           C
ATOM    382  OD1 ASP M  68       8.149  33.077  14.631  1.00 13.58           O
ATOM    383  OD2 ASP M  68       9.442  33.429  12.896  1.00 13.91           O
ATOM    384  N   GLU M  69      10.946  32.040  10.936  1.00 14.89           N
ATOM    385  CA  GLU M  69      12.398  32.127  10.910  1.00 15.80           C
ATOM    386  C   GLU M  69      12.978  32.216  12.328  1.00 14.87           C
ATOM    387  O   GLU M  69      14.035  31.648  12.607  1.00 13.22           O
ATOM    388  CB  GLU M  69      12.812  33.351  10.085  1.00 20.09           C
ATOM    389  CG  GLU M  69      14.309  33.540   9.890  1.00 24.95           C
ATOM    390  CD  GLU M  69      14.972  32.361   9.207  1.00 27.56           C
ATOM    391  OE1 GLU M  69      14.339  31.742   8.323  1.00 29.40           O
ATOM    392  OE2 GLU M  69      16.138  32.063   9.542  1.00 30.98           O
ATOM    393  N   LYS M  70      12.273  32.913  13.217  1.00 13.76           N
ATOM    394  CA  LYS M  70      12.723  33.095  14.607  1.00 14.78           C
ATOM    395  C   LYS M  70      12.236  32.035  15.602  1.00 13.83           C
ATOM    396  O   LYS M  70      12.554  32.094  16.791  1.00 13.97           O
ATOM    397  CB  LYS M  70      12.295  34.474  15.108  1.00 16.30           C
ATOM    398  CG  LYS M  70      12.824  35.620  14.275  1.00 20.41           C
ATOM    399  CD  LYS M  70      14.337  35.607  14.226  1.00 25.05           C
ATOM    400  CE  LYS M  70      14.872  36.831  13.498  1.00 27.41           C
ATOM    401  NZ  LYS M  70      14.428  38.093  14.155  1.00 29.26           N
ATOM    402  N   GLN M  71      11.448  31.080  15.124  1.00 12.73           N
ATOM    403  CA  GLN M  71      10.941  30.000  15.973  1.00 12.03           C
ATOM    404  C   GLN M  71      10.558  28.909  14.986  1.00 11.71           C
ATOM    405  O   GLN M  71       9.382  28.633  14.738  1.00 10.96           O
ATOM    406  CB  GLN M  71       9.728  30.469  16.786  1.00 11.77           C
ATOM    407  CG  GLN M  71       9.233  29.424  17.771  1.00 12.65           C
ATOM    408  CD  GLN M  71       8.254  29.974  18.792  1.00 14.77           C
ATOM    409  OE1 GLN M  71       7.378  30.781  18.468  1.00 14.63           O
ATOM    410  NE2 GLN M  71       8.389  29.522  20.036  1.00 12.14           N
ATOM    411  N   GLN M  72      11.592  28.297  14.425  1.00 11.93           N
ATOM    412  CA  GLN M  72      11.440  27.289  13.390  1.00 13.37           C
ATOM    413  C   GLN M  72      10.694  26.000  13.705  1.00 14.24           C
ATOM    414  O   GLN M  72      10.533  25.156  12.823  1.00 14.91           O
ATOM    415  CB  GLN M  72      12.817  27.005  12.785  1.00 11.33           C
ATOM    416  CG  GLN M  72      13.473  28.309  12.320  1.00 11.74           C
ATOM    417  CD  GLN M  72      14.700  28.116  11.448  1.00 14.37           C
ATOM    418  OE1 GLN M  72      15.377  29.086  11.099  1.00 17.20           O
ATOM    419  NE2 GLN M  72      14.989  26.872  11.087  1.00 13.79           N
ATOM    420  N   HIS M  73      10.238  25.835  14.943  1.00 13.96           N
ATOM    421  CA  HIS M  73       9.454  24.650  15.264  1.00 13.88           C
ATOM    422  C   HIS M  73       7.971  24.994  15.131  1.00 14.16           C
ATOM    423  O   HIS M  73       7.103  24.173  15.418  1.00 14.68           O
ATOM    424  CB  HIS M  73       9.785  24.108  16.668  1.00 16.47           C
ATOM    425  CG  HIS M  73       9.823  25.148  17.744  1.00 19.40           C
ATOM    426  ND1 HIS M  73       8.688  25.623  18.364  1.00 22.29           N
ATOM    427  CD2 HIS M  73      10.866  25.781  18.332  1.00 19.02           C
ATOM    428  CE1 HIS M  73       9.029  26.500  19.292  1.00 21.34           C
ATOM    429  NE2 HIS M  73      10.346  26.614  19.293  1.00 22.79           N
ATOM    430  N   ILE M  74       7.689  26.220  14.684  1.00 11.96           N
ATOM    431  CA  ILE M  74       6.311  26.674  14.475  1.00 12.54           C
ATOM    432  C   ILE M  74       6.056  26.853  12.974  1.00 12.07           C
ATOM    433  O   ILE M  74       6.794  27.572  12.295  1.00 12.24           O
ATOM    434  CB  ILE M  74       6.033  28.031  15.182  1.00 14.32           C
ATOM    435  CG1 ILE M  74       6.229  27.889  16.698  1.00 14.68           C
ATOM    436  CG2 ILE M  74       4.619  28.504  14.860  1.00 16.05           C
ATOM    437  CD1 ILE M  74       5.383  26.796  17.348  1.00 16.55           C
ATOM    438  N   VAL M  75       5.007  26.205  12.467  1.00 11.53           N
ATOM    439  CA  VAL M  75       4.657  26.281  11.049  1.00 12.14           C
ATOM    440  C   VAL M  75       3.302  26.955  10.816  1.00 13.63           C
ATOM    441  O   VAL M  75       2.301  26.550  11.405  1.00 12.88           O
ATOM    442  CB  VAL M  75       4.581  24.859  10.415  1.00 12.93           C
ATOM    443  CG1 VAL M  75       4.169  24.964   8.951  1.00 10.13           C
ATOM    444  CG2 VAL M  75       5.926  24.140  10.552  1.00 10.72           C
ATOM    445  N   TYR M  76       3.270  27.986   9.970  1.00 14.59           N
ATOM    446  CA  TYR M  76       2.012  28.657   9.648  1.00 14.77           C
ATOM    447  C   TYR M  76       1.661  28.214   8.233  1.00 14.77           C
ATOM    448  O   TYR M  76       2.369  28.538   7.274  1.00 15.78           O
ATOM    449  CB  TYR M  76       2.131  30.186   9.688  1.00 15.44           C
ATOM    450  CG  TYR M  76       0.767  30.856   9.612  1.00 16.36           C
ATOM    451  CD1 TYR M  76      -0.015  31.016  10.756  1.00 17.79           C
ATOM    452  CD2 TYR M  76       0.223  31.247   8.385  1.00 17.92           C
ATOM    453  CE1 TYR M  76      -1.306  31.541  10.684  1.00 17.14           C
ATOM    454  CE2 TYR M  76      -1.070  31.773   8.302  1.00 17.71           C
ATOM    455  CZ  TYR M  76      -1.829  31.914   9.455  1.00 18.60           C
ATOM    456  OH  TYR M  76      -3.121  32.397   9.381  1.00 18.33           O
ATOM    457  N   CYS M  77       0.563  27.479   8.108  1.00 14.74           N
ATOM    458  CA  CYS M  77       0.152  26.931   6.820  1.00 14.11           C
ATOM    459  C   CYS M  77      -1.199  27.389   6.291  1.00 15.39           C
ATOM    460  O   CYS M  77      -1.643  26.919   5.246  1.00 15.35           O
ATOM    461  CB  CYS M  77       0.156  25.406   6.922  1.00 14.29           C
ATOM    462  SG  CYS M  77      -0.687  24.783   8.407  1.00 15.20           S
ATOM    463  N   SER M  78      -1.845  28.314   6.988  1.00 16.28           N
ATOM    464  CA  SER M  78      -3.162  28.772   6.568  1.00 18.01           C
ATOM    465  C   SER M  78      -3.254  29.278   5.129  1.00 19.00           C
ATOM    466  O   SER M  78      -4.264  29.055   4.459  1.00 18.57           O
ATOM    467  CB  SER M  78      -3.670  29.852   7.521  1.00 19.13           C
ATOM    468  OG  SER M  78      -5.063  30.041   7.352  1.00 22.43           O
ATOM    469  N   ASN M  79      -2.207  29.948   4.655  1.00 18.29           N
ATOM    470  CA  ASN M  79      -2.187  30.497   3.297  1.00 19.67           C
ATOM    471  C   ASN M  79      -1.493  29.560   2.315  1.00 19.79           C
ATOM    472  O   ASN M  79      -0.942  30.011   1.310  1.00 20.50           O
ATOM    473  CB  ASN M  79      -1.439  31.831   3.281  1.00 21.98           C
ATOM    474  CG  ASN M  79      -1.990  32.824   4.278  1.00 23.86           C
ATOM    475  OD1 ASN M  79      -1.269  33.699   4.754  1.00 26.81           O
ATOM    476  ND2 ASN M  79      -3.273  32.704   4.591  1.00 24.81           N
ATOM    477  N   ASP M  80      -1.532  28.262   2.590  1.00 18.72           N
ATOM    478  CA  ASP M  80      -0.854  27.304   1.734  1.00 17.33           C
ATOM    479  C   ASP M  80      -1.663  26.024   1.546  1.00 16.56           C
ATOM    480  O   ASP M  80      -2.599  25.747   2.297  1.00 15.27           O
ATOM    481  CB  ASP M  80       0.509  26.969   2.359  1.00 18.47           C
ATOM    482  CG  ASP M  80       1.387  26.139   1.450  1.00 17.45           C
ATOM    483  OD1 ASP M  80       2.174  26.726   0.675  1.00 15.42           O
ATOM    484  OD2 ASP M  80       1.285  24.900   1.509  1.00 16.63           O
ATOM    485  N   LEU M  81      -1.292  25.254   0.529  1.00 15.21           N
ATOM    486  CA  LEU M  81      -1.939  23.982   0.240  1.00 16.18           C
ATOM    487  C   LEU M  81      -1.949  23.112   1.498  1.00 14.90           C
ATOM    488  O   LEU M  81      -2.941  22.444   1.800  1.00 16.33           O
ATOM    489  CB  LEU M  81      -1.178  23.260  -0.877  1.00 17.73           C
ATOM    490  CG  LEU M  81      -1.606  21.831  -1.223  1.00 22.98           C
ATOM    491  CD1 LEU M  81      -3.084  21.808  -1.601  1.00 22.38           C
ATOM    492  CD2 LEU M  81      -0.748  21.311  -2.367  1.00 23.90           C
ATOM    493  N   LEU M  82      -0.844  23.128   2.234  1.00 13.58           N
ATOM    494  CA  LEU M  82      -0.742  22.331   3.453  1.00 13.69           C
ATOM    495  C   LEU M  82      -1.877  22.677   4.423  1.00 14.19           C
ATOM    496  O   LEU M  82      -2.436  21.796   5.078  1.00 12.59           O
ATOM    497  CB  LEU M  82       0.621  22.556   4.116  1.00 12.31           C
ATOM    498  CG  LEU M  82       0.908  21.785   5.406  1.00 10.73           C
ATOM    499  CD1 LEU M  82       0.698  20.291   5.179  1.00 11.64           C
ATOM    500  CD2 LEU M  82       2.335  22.061   5.859  1.00 12.41           C
ATOM    501  N   GLY M  83      -2.217  23.961   4.504  1.00 13.70           N
ATOM    502  CA  GLY M  83      -3.292  24.387   5.382  1.00 13.86           C
ATOM    503  C   GLY M  83      -4.621  23.787   4.958  1.00 15.30           C
ATOM    504  O   GLY M  83      -5.457  23.439   5.797  1.00 14.92           O
ATOM    505  N   ASP M  84      -4.824  23.663   3.650  1.00 16.55           N
ATOM    506  CA  ASP M  84      -6.059  23.082   3.140  1.00 19.01           C
ATOM    507  C   ASP M  84      -6.099  21.590   3.448  1.00 18.75           C
ATOM    508  O   ASP M  84      -7.156  21.040   3.751  1.00 19.56           O
ATOM    509  CB  ASP M  84      -6.177  23.300   1.630  1.00 22.24           C
ATOM    510  CG  ASP M  84      -6.274  24.763   1.262  1.00 27.26           C
ATOM    511  OD1 ASP M  84      -6.941  25.518   2.006  1.00 28.91           O
ATOM    512  OD2 ASP M  84      -5.696  25.157   0.227  1.00 30.99           O
ATOM    513  N   LEU M  85      -4.944  20.938   3.376  1.00 17.43           N
ATOM    514  CA  LEU M  85      -4.866  19.507   3.660  1.00 17.85           C
ATOM    515  C   LEU M  85      -5.084  19.174   5.138  1.00 16.44           C
ATOM    516  O   LEU M  85      -5.902  18.320   5.468  1.00 15.07           O
ATOM    517  CB  LEU M  85      -3.509  18.952   3.226  1.00 19.33           C
ATOM    518  CG  LEU M  85      -3.271  18.803   1.724  1.00 22.69           C
ATOM    519  CD1 LEU M  85      -1.838  18.371   1.475  1.00 23.83           C
ATOM    520  CD2 LEU M  85      -4.246  17.781   1.162  1.00 22.09           C
ATOM    521  N   PHE M  86      -4.341  19.845   6.015  1.00 15.27           N
ATOM    522  CA  PHE M  86      -4.424  19.615   7.457  1.00 16.00           C
ATOM    523  C   PHE M  86      -5.679  20.167   8.130  1.00 16.99           C
ATOM    524  O   PHE M  86      -6.122  19.642   9.153  1.00 17.64           O
ATOM    525  CB  PHE M  86      -3.182  20.193   8.144  1.00 14.98           C
ATOM    526  CG  PHE M  86      -1.981  19.285   8.100  1.00 15.85           C
ATOM    527  CD1 PHE M  86      -1.908  18.241   7.177  1.00 14.08           C
ATOM    528  CD2 PHE M  86      -0.912  19.483   8.973  1.00 16.21           C
ATOM    529  CE1 PHE M  86      -0.791  17.409   7.122  1.00 14.49           C
ATOM    530  CE2 PHE M  86       0.215  18.657   8.927  1.00 15.80           C
ATOM    531  CZ  PHE M  86       0.274  17.619   7.999  1.00 16.28           C
ATOM    532  N   GLY M  87      -6.248  21.222   7.560  1.00 16.52           N
ATOM    533  CA  GLY M  87      -7.446  21.801   8.137  1.00 17.13           C
ATOM    534  C   GLY M  87      -7.174  22.696   9.331  1.00 16.20           C
ATOM    535  O   GLY M  87      -8.059  22.929  10.158  1.00 17.30           O
ATOM    536  N   VAL M  88      -5.949  23.197   9.432  1.00 15.51           N
ATOM    537  CA  VAL M  88      -5.582  24.082  10.529  1.00 14.83           C
ATOM    538  C   VAL M  88      -4.733  25.224   9.993  1.00 14.15           C
ATOM    539  O   VAL M  88      -4.084  25.097   8.957  1.00 12.04           O
ATOM    540  CB  VAL M  88      -4.794  23.338  11.634  1.00 15.12           C
ATOM    541  CG1 VAL M  88      -5.657  22.232  12.232  1.00 16.75           C
ATOM    542  CG2 VAL M  88      -3.497  22.773  11.071  1.00 14.80           C
ATOM    543  N   PRO M  89      -4.738  26.367  10.689  1.00 14.60           N
ATOM    544  CA  PRO M  89      -3.941  27.502  10.218  1.00 13.70           C
ATOM    545  C   PRO M  89      -2.460  27.370  10.554  1.00 12.70           C
ATOM    546  O   PRO M  89      -1.608  27.917   9.860  1.00 11.82           O
ATOM    547  CB  PRO M  89      -4.592  28.689  10.919  1.00 15.64           C
ATOM    548  CG  PRO M  89      -5.008  28.099  12.238  1.00 15.63           C
ATOM    549  CD  PRO M  89      -5.566  26.736  11.852  1.00 14.04           C
ATOM    550  N   SER M  90      -2.158  26.628  11.615  1.00 13.54           N
ATOM    551  CA  SER M  90      -0.774  26.459  12.043  1.00 12.70           C
ATOM    552  C   SER M  90      -0.612  25.265  12.975  1.00 11.25           C
ATOM    553  O   SER M  90      -1.593  24.663  13.409  1.00 11.54           O
ATOM    554  CB  SER M  90      -0.301  27.728  12.764  1.00 12.49           C
ATOM    555  OG  SER M  90      -1.103  27.996  13.907  1.00 12.45           O
ATOM    556  N   PHE M  91       0.637  24.923  13.270  1.00 11.49           N
ATOM    557  CA  PHE M  91       0.931  23.825  14.178  1.00  9.65           C
ATOM    558  C   PHE M  91       2.399  23.838  14.567  1.00 11.23           C
ATOM    559  O   PHE M  91       3.225  24.470  13.900  1.00  9.63           O
ATOM    560  CB  PHE M  91       0.560  22.480  13.535  1.00 12.12           C
ATOM    561  CG  PHE M  91       1.362  22.139  12.308  1.00 11.29           C
ATOM    562  CD1 PHE M  91       2.569  21.453  12.420  1.00 11.88           C
ATOM    563  CD2 PHE M  91       0.910  22.502  11.042  1.00 11.20           C
ATOM    564  CE1 PHE M  91       3.316  21.130  11.283  1.00 12.02           C
ATOM    565  CE2 PHE M  91       1.646  22.187   9.899  1.00 10.69           C
ATOM    566  CZ  PHE M  91       2.850  21.499  10.018  1.00 11.35           C
ATOM    567  N   SER M  92       2.717  23.158  15.662  1.00  9.88           N
ATOM    568  CA  SER M  92       4.091  23.070  16.131  1.00 10.68           C
ATOM    569  C   SER M  92       4.631  21.713  15.710  1.00 12.04           C
ATOM    570  O   SER M  92       3.907  20.722  15.742  1.00 10.53           O
ATOM    571  CB  SER M  92       4.144  23.192  17.655  1.00 10.58           C
ATOM    572  OG  SER M  92       5.374  22.698  18.153  1.00  9.65           O
ATOM    573  N   VAL M  93       5.898  21.674  15.311  1.00 10.80           N
ATOM    574  CA  VAL M  93       6.525  20.428  14.891  1.00 12.30           C
ATOM    575  C   VAL M  93       6.549  19.426  16.042  1.00 14.32           C
ATOM    576  O   VAL M  93       6.676  18.224  15.819  1.00 13.18           O
ATOM    577  CB  VAL M  93       7.973  20.683  14.384  1.00 11.76           C
ATOM    578  CG1 VAL M  93       8.706  19.365  14.159  1.00 16.36           C
ATOM    579  CG2 VAL M  93       7.919  21.474  13.077  1.00 12.07           C
ATOM    580  N   LYS M  94       6.410  19.923  17.270  1.00 14.12           N
ATOM    581  CA  LYS M  94       6.422  19.059  18.446  1.00 14.64           C
ATOM    582  C   LYS M  94       5.086  18.372  18.705  1.00 13.10           C
ATOM    583  O   LYS M  94       4.984  17.536  19.606  1.00 12.41           O
ATOM    584  CB  LYS M  94       6.830  19.854  19.691  1.00 17.95           C
ATOM    585  CG  LYS M  94       8.240  20.420  19.626  1.00 25.32           C
ATOM    586  CD  LYS M  94       9.268  19.318  19.399  1.00 28.99           C
ATOM    587  CE  LYS M  94      10.672  19.889  19.269  1.00 32.21           C
ATOM    588  NZ  LYS M  94      11.671  18.829  18.948  1.00 32.82           N
ATOM    589  N   GLU M  95       4.068  18.728  17.925  1.00 11.07           N
ATOM    590  CA  GLU M  95       2.747  18.128  18.074  1.00 10.00           C
ATOM    591  C   GLU M  95       2.670  16.878  17.198  1.00 10.57           C
ATOM    592  O   GLU M  95       1.987  16.848  16.173  1.00  8.62           O
ATOM    593  CB  GLU M  95       1.667  19.139  17.688  1.00  9.55           C
ATOM    594  CG  GLU M  95       1.607  20.336  18.640  1.00 10.72           C
ATOM    595  CD  GLU M  95       0.496  21.309  18.312  1.00 10.69           C
ATOM    596  OE1 GLU M  95       0.689  22.167  17.425  1.00  9.63           O
ATOM    597  OE2 GLU M  95      -0.579  21.212  18.940  1.00 12.66           O
ATOM    598  N   HIS M  96       3.392  15.847  17.621  1.00  8.84           N
ATOM    599  CA  HIS M  96       3.463  14.594  16.885  1.00 10.13           C
ATOM    600  C   HIS M  96       2.128  13.917  16.609  1.00 11.35           C
ATOM    601  O   HIS M  96       1.860  13.531  15.468  1.00 12.70           O
ATOM    602  CB  HIS M  96       4.399  13.631  17.612  1.00 12.38           C
ATOM    603  CG  HIS M  96       5.825  14.091  17.638  1.00 15.69           C
ATOM    604  ND1 HIS M  96       6.220  15.313  17.137  1.00 16.99           N
ATOM    605  CD2 HIS M  96       6.945  13.500  18.117  1.00 16.06           C
ATOM    606  CE1 HIS M  96       7.523  15.455  17.306  1.00 18.90           C
ATOM    607  NE2 HIS M  96       7.986  14.370  17.900  1.00 18.78           N
ATOM    608  N   ARG M  97       1.288  13.760  17.631  1.00 10.69           N
ATOM    609  CA  ARG M  97      -0.002  13.104  17.415  1.00 11.99           C
ATOM    610  C   ARG M  97      -0.819  13.863  16.384  1.00 11.77           C
ATOM    611  O   ARG M  97      -1.444  13.264  15.510  1.00 11.11           O
ATOM    612  CB  ARG M  97      -0.822  13.011  18.707  1.00 15.42           C
ATOM    613  CG  ARG M  97      -2.248  12.492  18.454  1.00 20.29           C
ATOM    614  CD  ARG M  97      -3.149  12.633  19.674  1.00 26.21           C
ATOM    615  NE  ARG M  97      -3.315  11.379  20.403  1.00 30.79           N
ATOM    616  CZ  ARG M  97      -4.215  10.445  20.105  1.00 31.30           C
ATOM    617  NH1 ARG M  97      -5.048  10.612  19.087  1.00 30.87           N
ATOM    618  NH2 ARG M  97      -4.288   9.342  20.837  1.00 32.01           N
ATOM    619  N   LYS M  98      -0.821  15.186  16.500  1.00 10.22           N
ATOM    620  CA  LYS M  98      -1.574  16.029  15.584  1.00 10.55           C
ATOM    621  C   LYS M  98      -1.073  15.878  14.155  1.00 10.17           C
ATOM    622  O   LYS M  98      -1.864  15.697  13.229  1.00  8.90           O
ATOM    623  CB  LYS M  98      -1.477  17.499  16.007  1.00 11.42           C
ATOM    624  CG  LYS M  98      -2.220  18.455  15.081  1.00 10.35           C
ATOM    625  CD  LYS M  98      -2.084  19.913  15.512  1.00 11.17           C
ATOM    626  CE  LYS M  98      -2.795  20.174  16.837  1.00 11.34           C
ATOM    627  NZ  LYS M  98      -2.720  21.617  17.231  1.00 11.92           N
ATOM    628  N   ILE M  99       0.243  15.944  13.978  1.00  9.78           N
ATOM    629  CA  ILE M  99       0.818  15.830  12.650  1.00  7.90           C
ATOM    630  C   ILE M  99       0.540  14.467  12.025  1.00  8.93           C
ATOM    631  O   ILE M  99       0.140  14.387  10.862  1.00  7.59           O
ATOM    632  CB  ILE M  99       2.333  16.126  12.689  1.00  9.95           C
ATOM    633  CG1 ILE M  99       2.541  17.606  13.060  1.00  6.44           C
ATOM    634  CG2 ILE M  99       2.973  15.827  11.332  1.00  8.41           C
ATOM    635  CD1 ILE M  99       3.981  17.973  13.385  1.00 11.20           C
ATOM    636  N   TYR M 100       0.731  13.396  12.789  1.00  8.68           N
ATOM    637  CA  TYR M 100       0.460  12.064  12.262  1.00 10.27           C
ATOM    638  C   TYR M 100      -1.013  11.902  11.891  1.00  9.47           C
ATOM    639  O   TYR M 100      -1.330  11.440  10.799  1.00 10.29           O
ATOM    640  CB  TYR M 100       0.853  10.979  13.274  1.00 10.49           C
ATOM    641  CG  TYR M 100       2.285  10.501  13.152  1.00 13.89           C
ATOM    642  CD1 TYR M 100       3.346  11.278  13.610  1.00 16.46           C
ATOM    643  CD2 TYR M 100       2.577   9.259  12.584  1.00 17.15           C
ATOM    644  CE1 TYR M 100       4.666  10.827  13.512  1.00 17.02           C
ATOM    645  CE2 TYR M 100       3.889   8.802  12.479  1.00 16.85           C
ATOM    646  CZ  TYR M 100       4.928   9.587  12.946  1.00 18.45           C
ATOM    647  OH  TYR M 100       6.225   9.127  12.863  1.00 17.79           O
ATOM    648  N   THR M 101      -1.916  12.285  12.790  1.00  9.40           N
ATOM    649  CA  THR M 101      -3.342  12.141  12.501  1.00 10.07           C
ATOM    650  C   THR M 101      -3.764  12.958  11.285  1.00  9.67           C
ATOM    651  O   THR M 101      -4.566  12.494  10.472  1.00  9.06           O
ATOM    652  CB  THR M 101      -4.232  12.539  13.717  1.00 11.53           C
ATOM    653  OG1 THR M 101      -4.077  13.932  14.003  1.00 19.28           O
ATOM    654  CG2 THR M 101      -3.846  11.726  14.948  1.00 12.11           C
ATOM    655  N   MET M 102      -3.227  14.169  11.151  1.00  7.31           N
ATOM    656  CA  MET M 102      -3.575  15.005  10.007  1.00  8.93           C
ATOM    657  C   MET M 102      -3.052  14.377   8.713  1.00  8.75           C
ATOM    658  O   MET M 102      -3.716  14.428   7.680  1.00  8.27           O
ATOM    659  CB  MET M 102      -3.014  16.422  10.181  1.00 10.22           C
ATOM    660  CG  MET M 102      -3.672  17.206  11.311  1.00 14.90           C
ATOM    661  SD  MET M 102      -5.486  17.123  11.243  1.00 23.17           S
ATOM    662  CE  MET M 102      -5.825  15.951  12.554  1.00 23.15           C
ATOM    663  N   ILE M 103      -1.868  13.776   8.773  1.00  7.43           N
ATOM    664  CA  ILE M 103      -1.295  13.124   7.593  1.00  8.14           C
ATOM    665  C   ILE M 103      -2.144  11.907   7.207  1.00  9.70           C
ATOM    666  O   ILE M 103      -2.457  11.707   6.028  1.00  8.20           O
ATOM    667  CB  ILE M 103       0.161  12.685   7.855  1.00  8.68           C
ATOM    668  CG1 ILE M 103       1.055  13.927   7.965  1.00  8.42           C
ATOM    669  CG2 ILE M 103       0.651  11.780   6.733  1.00 10.25           C
ATOM    670  CD1 ILE M 103       2.477  13.631   8.427  1.00  8.38           C
ATOM    671  N   TYR M 104      -2.530  11.104   8.197  1.00  8.82           N
ATOM    672  CA  TYR M 104      -3.359   9.928   7.932  1.00 10.18           C
ATOM    673  C   TYR M 104      -4.701  10.317   7.297  1.00 10.07           C
ATOM    674  O   TYR M 104      -5.232   9.574   6.472  1.00 10.85           O
ATOM    675  CB  TYR M 104      -3.625   9.135   9.221  1.00  8.55           C
ATOM    676  CG  TYR M 104      -2.560   8.117   9.602  1.00 11.41           C
ATOM    677  CD1 TYR M 104      -1.708   8.342  10.687  1.00 12.50           C
ATOM    678  CD2 TYR M 104      -2.445   6.902   8.918  1.00 12.19           C
ATOM    679  CE1 TYR M 104      -0.773   7.383  11.087  1.00 13.21           C
ATOM    680  CE2 TYR M 104      -1.512   5.933   9.310  1.00 12.79           C
ATOM    681  CZ  TYR M 104      -0.681   6.183  10.397  1.00 14.80           C
ATOM    682  OH  TYR M 104       0.241   5.239  10.798  1.00 15.83           O
ATOM    683  N   ARG M 105      -5.246  11.474   7.678  1.00  9.87           N
ATOM    684  CA  ARG M 105      -6.524  11.936   7.122  1.00 11.08           C
ATOM    685  C   ARG M 105      -6.396  12.318   5.647  1.00 12.20           C
ATOM    686  O   ARG M 105      -7.398  12.606   4.978  1.00 11.36           O
ATOM    687  CB  ARG M 105      -7.060  13.142   7.903  1.00 11.24           C
ATOM    688  CG  ARG M 105      -7.485  12.834   9.344  1.00  9.31           C
ATOM    689  CD  ARG M 105      -8.082  14.071  10.029  1.00 12.68           C
ATOM    690  NE  ARG M 105      -8.539  13.782  11.394  1.00 11.16           N
ATOM    691  CZ  ARG M 105      -9.079  14.686  12.208  1.00 13.54           C
ATOM    692  NH1 ARG M 105      -9.465  14.336  13.430  1.00  9.88           N
ATOM    693  NH2 ARG M 105      -9.228  15.946  11.803  1.00 11.68           N
ATOM    694  N   ASN M 106      -5.167  12.325   5.138  1.00 11.47           N
ATOM    695  CA  ASN M 106      -4.940  12.673   3.740  1.00 12.90           C
ATOM    696  C   ASN M 106      -4.385  11.535   2.892  1.00 13.62           C
ATOM    697  O   ASN M 106      -3.825  11.763   1.817  1.00 14.53           O
ATOM    698  CB  ASN M 106      -4.019  13.885   3.638  1.00 14.27           C
ATOM    699  CG  ASN M 106      -4.704  15.164   4.067  1.00 15.01           C
ATOM    700  OD1 ASN M 106      -4.564  15.611   5.207  1.00 17.45           O
ATOM    701  ND2 ASN M 106      -5.474  15.748   3.157  1.00 16.68           N
ATOM    702  N   LEU M 107      -4.556  10.309   3.368  1.00 10.93           N
ATOM    703  CA  LEU M 107      -4.074   9.149   2.637  1.00 10.89           C
ATOM    704  C   LEU M 107      -4.824   7.899   3.064  1.00 10.39           C
ATOM    705  O   LEU M 107      -5.668   7.943   3.962  1.00 11.67           O
ATOM    706  CB  LEU M 107      -2.571   8.968   2.885  1.00  9.89           C
ATOM    707  CG  LEU M 107      -2.129   8.854   4.352  1.00 10.62           C
ATOM    708  CD1 LEU M 107      -2.444   7.457   4.903  1.00 10.79           C
ATOM    709  CD2 LEU M 107      -0.640   9.134   4.433  1.00  7.24           C
ATOM    710  N   VAL M 108      -4.514   6.788   2.406  1.00  9.53           N
ATOM    711  CA  VAL M 108      -5.118   5.500   2.717  1.00  9.70           C
ATOM    712  C   VAL M 108      -3.976   4.527   2.987  1.00 12.24           C
ATOM    713  O   VAL M 108      -2.979   4.509   2.260  1.00 12.26           O
ATOM    714  CB  VAL M 108      -5.977   4.984   1.534  1.00 11.22           C
ATOM    715  CG1 VAL M 108      -6.372   3.534   1.756  1.00 13.61           C
ATOM    716  CG2 VAL M 108      -7.226   5.848   1.398  1.00 10.45           C
ATOM    717  N   VAL M 109      -4.106   3.736   4.045  1.00 13.00           N
ATOM    718  CA  VAL M 109      -3.067   2.776   4.380  1.00 14.62           C
ATOM    719  C   VAL M 109      -3.277   1.527   3.541  1.00 16.24           C
ATOM    720  O   VAL M 109      -4.407   1.070   3.369  1.00 15.62           O
ATOM    721  CB  VAL M 109      -3.100   2.410   5.884  1.00 14.73           C
ATOM    722  CG1 VAL M 109      -2.063   1.327   6.187  1.00 14.23           C
ATOM    723  CG2 VAL M 109      -2.820   3.653   6.718  1.00 14.46           C
CONECT  828  827
CONECT  829  827
CONECT  830  827
CONECT  831  827
CONECT  827  830  831  828  829
END
